# Supplementary material for: Fate of Zinc Oxide Nanoparticles Coated onto Macronutrient Fertilizers in an Alkaline Calcareous Soil
Source: PLoS One. 2015 May 12;10(5):e0126275. doi: 10.1371/journal.pone.0126275 (PMC4428626; doi:10.1371/journal.pone.0126275)
Supplement: S1 Dataset — (XLSX) [file pone.0126275.s001.xlsx]

## Sheet: Micro-XAFS spectra_MAP treat 
energy	NanoMAP granule	bulkMAP granule	NanoMAP-P1	NanoMAP-P2	BulkMAp-P1	BulkMAp-P2
9558.25	-0.0007	-0.00049	-0.00055	0.00024	-0.00057	0.00478
9563.25	-0.00098	-0.00066	-0.00073	-0.00133	-0.00086	0.00445
9568.25	-0.00123	-0.00081	-0.0009	-0.00296	-0.00113	0.00373
9573.25	-0.00145	-0.00094	-0.00108	-0.0045	-0.00137	0.00258
9578.25	-0.00164	-0.00105	-0.00122	-0.00583	-0.00156	0.00105
9583.25	-0.00181	-0.00114	-0.00131	-0.00692	-0.00171	-0.0007
9588.25	-0.00193	-0.0012	-0.00134	-0.00776	-0.00179	-0.00245
9593.25	-0.00196	-0.00119	-0.00131	-0.00838	-0.00182	-0.00411
9598.25	-0.00187	-0.00111	-0.0012	-0.00875	-0.00178	-0.00564
9603.25	-0.00161	-0.00091	-0.00097	-0.00883	-0.00165	-0.00693
9608.25	-0.00116	-0.00055	-0.00057	-0.00855	-0.0014	-0.00775
9613.25	-0.00049	0	5e-05	-0.0079	-0.001	-0.0079
9618.25	0.00044	0.00081	0.00094	-0.00694	-0.00038	-0.00734
9623.25	0.00165	0.00192	0.00214	-0.00582	0.00052	-0.00613
9628.25	0.00312	0.00332	0.00364	-0.00468	0.0017	-0.00432
9633.25	0.00474	0.00495	0.00537	-0.00368	0.00311	-0.00197
9638.25	0.00633	0.00664	0.00715	-0.00286	0.00457	0.00066
9643.25	0.00766	0.00817	0.00875	-0.00221	0.00588	0.00316
9643.5	0.00905	0.0097	0.01034	-0.00209	0.00727	0.00419
9643.75	0.00997	0.01082	0.01149	-0.00196	0.00827	0.00484
9644	0.01052	0.01158	0.01225	-0.00173	0.00893	0.00542
9644.25	0.01085	0.01209	0.01278	-0.00129	0.00937	0.00624
9644.5	0.0111	0.01247	0.0132	-0.00062	0.00969	0.0074
9644.75	0.01137	0.01279	0.01361	0.00025	0.00997	0.00865
9645	0.01166	0.0131	0.01404	0.00125	0.01024	0.00949
9645.25	0.012	0.01341	0.01453	0.00222	0.01053	0.0096
9645.5	0.01236	0.01376	0.01506	0.00305	0.01084	0.00909
9645.75	0.01275	0.01414	0.01563	0.00366	0.01118	0.00848
9646	0.01314	0.01457	0.0162	0.00405	0.01154	0.0083
9646.25	0.01351	0.01505	0.01676	0.00428	0.01191	0.00866
9646.5	0.01383	0.01558	0.0173	0.00441	0.0123	0.00938
9646.75	0.01414	0.01611	0.01781	0.00447	0.0127	0.01022
9647	0.0145	0.01662	0.01829	0.00449	0.01312	0.01115
9647.25	0.01495	0.01709	0.01873	0.00446	0.01354	0.01228
9647.5	0.01551	0.01754	0.01918	0.00443	0.01397	0.01369
9647.75	0.01617	0.018	0.01966	0.00447	0.0144	0.01527
9648	0.01688	0.01849	0.0202	0.0047	0.01485	0.01684
9648.25	0.01761	0.01901	0.02083	0.00516	0.0153	0.01832
9648.5	0.01834	0.01956	0.02153	0.00581	0.01578	0.01971
9648.75	0.01907	0.02014	0.02228	0.00649	0.0163	0.02095
9649	0.01979	0.02075	0.02305	0.00705	0.01685	0.02165
9649.25	0.02049	0.02141	0.02381	0.00735	0.01745	0.02127
9649.5	0.02118	0.02211	0.02457	0.00736	0.01809	0.01965
9649.75	0.02188	0.02286	0.02534	0.00715	0.01878	0.01739
9650	0.02263	0.02361	0.02615	0.00685	0.01951	0.01563
9650.25	0.02347	0.02433	0.02701	0.00659	0.02027	0.01533
9650.5	0.02439	0.025	0.02796	0.00649	0.02105	0.01672
9650.75	0.02537	0.02565	0.02897	0.00662	0.02186	0.01924
9651	0.02637	0.02631	0.03002	0.00706	0.02269	0.02206
9651.25	0.02736	0.02704	0.03109	0.00789	0.02355	0.02454
9651.5	0.02836	0.02787	0.03217	0.00916	0.02444	0.02654
9651.75	0.02939	0.02882	0.03325	0.01084	0.02538	0.02824
9652	0.03046	0.02988	0.03436	0.0128	0.02641	0.02983
9652.25	0.0316	0.03104	0.03549	0.01483	0.02752	0.03141
9652.5	0.03282	0.03228	0.03666	0.0167	0.0287	0.03287
9652.75	0.03413	0.03358	0.03789	0.01822	0.02991	0.03405
9653	0.03558	0.03492	0.03919	0.01932	0.03117	0.03489
9653.25	0.03718	0.03631	0.04058	0.02005	0.0325	0.03554
9653.5	0.03889	0.03775	0.04206	0.02053	0.03393	0.03653
9653.75	0.04067	0.03927	0.04362	0.02095	0.03547	0.0384
9654	0.04247	0.0409	0.0453	0.02143	0.03711	0.04138
9654.25	0.0443	0.04268	0.04712	0.0221	0.03882	0.04518
9654.5	0.0462	0.04461	0.04913	0.02304	0.04061	0.04921
9654.75	0.0482	0.04665	0.05132	0.0243	0.04247	0.05288
9655	0.05027	0.04878	0.05371	0.02587	0.04441	0.05576
9655.25	0.05242	0.051	0.0563	0.02772	0.04646	0.05759
9655.5	0.05471	0.05334	0.05911	0.02983	0.04868	0.05854
9655.75	0.05726	0.05586	0.06213	0.03217	0.05115	0.05931
9656	0.06015	0.05859	0.06536	0.03474	0.05395	0.06083
9656.25	0.06339	0.06155	0.06878	0.03758	0.05711	0.06365
9656.5	0.06695	0.06474	0.07239	0.04075	0.06063	0.06755
9656.75	0.07076	0.06819	0.07616	0.04429	0.06447	0.07186
9657	0.07483	0.072	0.08014	0.04822	0.06864	0.07609
9657.25	0.07924	0.07632	0.08442	0.05253	0.07316	0.08046
9657.5	0.0841	0.08126	0.08915	0.05719	0.07813	0.0857
9657.75	0.08954	0.08696	0.09451	0.0622	0.08366	0.09236
9658	0.09566	0.09353	0.10065	0.06756	0.0899	0.1004
9658.25	0.10259	0.10115	0.10772	0.07336	0.09709	0.10925
9658.5	0.11048	0.11004	0.11587	0.07975	0.10553	0.11838
9658.75	0.11958	0.12046	0.1253	0.08694	0.11554	0.12784
9659	0.13017	0.13268	0.13625	0.0952	0.12744	0.13836
9659.25	0.14256	0.14698	0.14906	0.10487	0.14154	0.15106
9659.5	0.15708	0.16374	0.16404	0.11626	0.15814	0.16693
9659.75	0.17402	0.18339	0.18145	0.12973	0.17759	0.18655
9660	0.19373	0.2064	0.20146	0.14561	0.20027	0.21007
9660.25	0.21657	0.23324	0.22419	0.16429	0.22661	0.23766
9660.5	0.24295	0.2644	0.24986	0.18622	0.25723	0.2698
9660.75	0.27338	0.30038	0.27902	0.21195	0.29309	0.3073
9661	0.30848	0.34169	0.31253	0.2422	0.33556	0.35113
9661.25	0.34906	0.38877	0.35152	0.2778	0.38631	0.40218
9661.5	0.39608	0.44185	0.39713	0.31965	0.447	0.46116
9661.75	0.45061	0.50106	0.45037	0.36859	0.51888	0.52858
9662	0.51378	0.56636	0.51197	0.42525	0.60235	0.60476
9662.25	0.58646	0.63754	0.5821	0.48987	0.6965	0.68949
9662.5	0.6688	0.71397	0.66003	0.56219	0.79878	0.78139
9662.75	0.75979	0.7944	0.74388	0.64128	0.90504	0.87739
9663	0.85709	0.87688	0.83074	0.72544	1.00996	0.97311
9663.25	0.95723	0.95881	0.9171	0.81221	1.10783	1.06403
9663.5	1.05587	1.03706	0.99927	0.8984	1.19343	1.14634
9663.75	1.14803	1.10818	1.0736	0.98044	1.26266	1.2171
9664	1.22858	1.16882	1.13666	1.05471	1.31298	1.27395
9664.25	1.293	1.21641	1.18573	1.11812	1.34376	1.31524
9664.5	1.33841	1.24978	1.21943	1.16861	1.35626	1.34023
9664.75	1.36434	1.26944	1.23815	1.2055	1.35344	1.34945
9665	1.37279	1.27729	1.24392	1.22957	1.33936	1.34505
9665.25	1.36752	1.2762	1.23989	1.24283	1.31851	1.33084
9665.5	1.35311	1.26932	1.22944	1.24796	1.29505	1.31167
9665.75	1.33398	1.25972	1.21567	1.24774	1.2723	1.29198
9666	1.31379	1.25002	1.20101	1.24448	1.25244	1.27441
9666.25	1.29502	1.24218	1.18724	1.23982	1.23653	1.25948
9666.5	1.27898	1.23742	1.17556	1.23468	1.22479	1.24661
9666.75	1.26598	1.2362	1.16662	1.22944	1.21694	1.23547
9667	1.25584	1.23833	1.16054	1.2242	1.21238	1.22655
9667.25	1.24834	1.24325	1.15702	1.21888	1.21048	1.22069
9667.5	1.24344	1.25022	1.15557	1.21331	1.2106	1.21828
9667.75	1.24117	1.25855	1.15566	1.20734	1.21231	1.21872
9668	1.24138	1.26768	1.15685	1.20082	1.21534	1.22049
9668.25	1.24363	1.27707	1.15906	1.19371	1.21951	1.22191
9668.5	1.24739	1.28622	1.162	1.18606	1.22462	1.22201
9668.75	1.2522	1.29465	1.16567	1.17803	1.2308	1.22108
9669	1.25814	1.30202	1.17007	1.16977	1.23703	1.22043
9669.25	1.2644	1.3081	1.17503	1.16142	1.24277	1.22129
9669.5	1.27059	1.31267	1.18018	1.15297	1.24764	1.22388
9669.75	1.27638	1.3155	1.18509	1.14436	1.25155	1.22714
9670	1.28161	1.31641	1.18936	1.13566	1.25457	1.22955
9670.25	1.28639	1.31534	1.19266	1.1267	1.25672	1.23014
9670.5	1.29091	1.31237	1.19484	1.11763	1.25777	1.22873
9670.75	1.29516	1.30761	1.19588	1.10876	1.25735	1.22557
9671	1.29866	1.30112	1.19587	1.10048	1.25508	1.22088
9671.25	1.30047	1.29289	1.19488	1.09301	1.25063	1.21468
9671.5	1.29967	1.28292	1.19286	1.08626	1.2438	1.20689
9671.75	1.29574	1.27126	1.18955	1.07978	1.23445	1.19735
9672	1.28865	1.25791	1.18452	1.07289	1.22243	1.18576
9672.25	1.27834	1.24262	1.17716	1.06495	1.20761	1.1719
9672.5	1.26423	1.22464	1.16673	1.05559	1.18986	1.15588
9672.75	1.24519	1.20299	1.15246	1.04484	1.16908	1.13836
9673	1.22042	1.17717	1.13407	1.03295	1.14558	1.12043
9673.25	1.19066	1.14813	1.11239	1.02026	1.12048	1.10338
9674.13	1.15993	1.11872	1.09008	1.0075	1.09707	1.08845
9675.04	1.13173	1.09316	1.06979	0.99428	1.0769	1.07612
9675.96	1.11029	1.07529	1.05423	0.98068	1.06208	1.06639
9676.9	1.09759	1.0668	1.04461	0.96684	1.05319	1.0586
9677.86	1.09273	1.06638	1.04025	0.95311	1.04912	1.05206
9678.84	1.09273	1.07044	1.03918	0.93998	1.04772	1.04552
9679.83	1.09424	1.07473	1.03919	0.92784	1.04678	1.03774
9680.85	1.09475	1.07596	1.03856	0.91676	1.04452	1.02789
9681.89	1.09284	1.0725	1.03623	0.90627	1.03962	1.01607
9682.94	1.08772	1.06408	1.03142	0.8954	1.03104	1.00327
9684.02	1.07864	1.05105	1.02334	0.883	1.01789	0.99065
9685.11	1.06485	1.03379	1.01118	0.86821	0.99956	0.97836
9686.22	1.04601	1.01263	0.99443	0.8508	0.97614	0.9647
9687.35	1.0226	0.98816	0.97334	0.83138	0.94865	0.94679
9688.5	0.99605	0.96147	0.94909	0.81124	0.91902	0.92268
9689.67	0.96848	0.93417	0.92366	0.79196	0.88976	0.89334
9690.86	0.94216	0.90815	0.89942	0.7751	0.86334	0.86294
9692.07	0.91903	0.88529	0.87854	0.76181	0.84172	0.83707
9693.3	0.90048	0.86715	0.86266	0.75277	0.82609	0.81998
9694.54	0.88731	0.85486	0.85271	0.74818	0.81686	0.81298
9695.81	0.8799	0.84897	0.84897	0.74787	0.81394	0.81458
9697.09	0.87833	0.84954	0.85114	0.75141	0.81693	0.82218
9698.39	0.88241	0.85612	0.85848	0.75826	0.8252	0.83388
9699.71	0.89164	0.86778	0.86991	0.76783	0.83798	0.84902
9701.06	0.90517	0.88327	0.88421	0.77958	0.85429	0.86737
9702.42	0.9218	0.90129	0.90029	0.79297	0.87299	0.88785
9703.8	0.94008	0.92072	0.91732	0.80752	0.89293	0.90835
9705.19	0.95855	0.94088	0.93462	0.82274	0.91308	0.92656
9706.61	0.97608	0.96145	0.95162	0.83816	0.93268	0.94118
9708.05	0.99205	0.98223	0.9677	0.8533	0.95117	0.95237
9709.5	1.00641	1.00275	0.98234	0.8677	0.96818	0.96143
9710.98	1.01943	1.02203	0.99521	0.88103	0.98341	0.96987
9712.47	1.03132	1.03867	1.00629	0.89313	0.99673	0.9785
9713.98	1.04206	1.05131	1.01575	0.90409	1.00811	0.98701
9715.52	1.05139	1.05918	1.02375	0.9142	1.01763	0.99441
9717.07	1.05899	1.06251	1.03038	0.92381	1.02535	1.00032
9718.64	1.06465	1.0624	1.03558	0.93313	1.03126	1.00567
9720.23	1.06833	1.0604	1.03934	0.9421	1.03531	1.01217
9721.83	1.07012	1.05784	1.04171	0.95032	1.03748	1.02094
9723.46	1.07035	1.05558	1.04285	0.95716	1.03781	1.0315
9725.11	1.06945	1.05402	1.04294	0.96191	1.03649	1.04193
9726.77	1.06788	1.05333	1.04225	0.96401	1.03398	1.04979
9728.46	1.066	1.05354	1.04105	0.9632	1.03101	1.05312
9730.16	1.06404	1.05465	1.03969	0.95965	1.02834	1.05125
9731.89	1.06202	1.05651	1.03843	0.95386	1.02641	1.04522
9733.63	1.05976	1.05873	1.03733	0.94658	1.02506	1.03748
9735.39	1.05693	1.06072	1.03619	0.93857	1.02366	1.0308
9737.17	1.05334	1.06171	1.03472	0.93039	1.02146	1.02679
9738.97	1.04902	1.06098	1.03262	0.92238	1.01807	1.02485
9740.78	1.04422	1.05808	1.02975	0.91465	1.01353	1.02255
9742.62	1.03921	1.05302	1.02608	0.90726	1.00823	1.01743
9744.48	1.0341	1.04618	1.02164	0.90032	1.0026	1.00889
9746.35	1.02885	1.03811	1.01657	0.89407	0.99702	0.99857
9748.25	1.02346	1.02934	1.01114	0.88886	0.99174	0.98896
9750.16	1.01808	1.02036	1.00582	0.88507	0.98697	0.98159
9752.09	1.01313	1.01168	1.00113	0.88297	0.98288	0.97655
9754.05	1.00902	1.00386	0.99742	0.88267	0.97956	0.9733
9756.02	1.00603	0.99734	0.99475	0.88409	0.97699	0.97147
9758.01	1.00412	0.99244	0.99289	0.88705	0.97496	0.97069
9760.02	1.003	0.98928	0.99137	0.8913	0.97318	0.97014
9762.04	1.0022	0.98787	0.98978	0.89655	0.97132	0.96891
9764.09	1.00117	0.98811	0.9879	0.90244	0.96921	0.96692
9766.16	0.9994	0.98982	0.98583	0.9085	0.96695	0.96538
9768.24	0.99662	0.99276	0.9839	0.91423	0.96483	0.96598
9770.35	0.99303	0.99656	0.98251	0.9192	0.96323	0.96948
9772.47	0.98939	1.00086	0.98194	0.92312	0.9625	0.97519
9774.61	0.98674	1.00524	0.98233	0.92594	0.9629	0.98153
9776.77	0.9859	1.00934	0.98364	0.9278	0.96447	0.9873
9778.96	0.98699	1.01289	0.98568	0.92896	0.96696	0.99207
9781.16	0.98945	1.01581	0.98817	0.92974	0.96985	0.99572
9783.38	0.99246	1.01825	0.99089	0.93046	0.9726	0.99781
9785.61	0.99547	1.02057	0.99365	0.93133	0.97493	0.99761
9787.87	0.99837	1.02308	0.99636	0.93243	0.97694	0.99483
9790.15	1.0012	1.02582	0.9989	0.93368	0.97893	0.99017
9792.44	1.00387	1.02854	1.0012	0.93491	0.98116	0.98521
9794.75	1.0061	1.03079	1.00332	0.93596	0.98365	0.98164
9797.09	1.00763	1.03215	1.00545	0.93678	0.98627	0.98058
9799.44	1.00838	1.03243	1.00773	0.93751	0.98886	0.98213
9801.81	1.00854	1.03176	1.01022	0.9384	0.99134	0.98556
9804.2	1.00841	1.03058	1.01277	0.93976	0.9937	0.98978
9806.61	1.0082	1.02939	1.01512	0.94184	0.99594	0.99395
9809.04	1.00785	1.02859	1.01695	0.94476	0.99794	0.99767
9811.49	1.00714	1.02835	1.01791	0.9485	0.99948	1.00076
9813.96	1.00591	1.02863	1.01777	0.95293	1.00037	1.00307
9816.44	1.0042	1.02928	1.01653	0.95789	1.00061	1.0046
9818.95	1.0023	1.0301	1.01444	0.96321	1.00045	1.00576
9821.47	1.00053	1.03088	1.01197	0.96878	1.00021	1.00722
9824.02	0.99902	1.03139	1.00964	0.97445	1.00004	1.00927
9826.58	0.99768	1.0315	1.00782	0.97998	0.99981	1.01143
9829.16	0.99633	1.03118	1.00654	0.98505	0.99924	1.01284
9831.76	0.99478	1.03048	1.00556	0.9893	0.9981	1.01305
9834.38	0.99292	1.02937	1.00454	0.99243	0.99644	1.01227
9837.02	0.99069	1.02777	1.0033	0.99436	0.99459	1.01064
9839.68	0.98807	1.02557	1.00186	0.99527	0.99298	1.00762
9842.35	0.98496	1.02279	1.00028	0.99551	0.99186	1.00229
9845.05	0.98135	1.01964	0.99857	0.99553	0.99114	0.99449
9847.76	0.97752	1.01635	0.99674	0.99572	0.99054	0.98561
9850.5	0.97417	1.01314	0.99489	0.99637	0.98984	0.97803
9853.25	0.97217	1.01013	0.99322	0.99761	0.98913	0.97385
9856.02	0.97214	1.00742	0.992	0.99944	0.98874	0.9737
9858.81	0.97411	1.00507	0.99144	1.00173	0.98896	0.9769
9861.62	0.97755	1.00312	0.99162	1.00416	0.9899	0.9824
9864.45	0.98174	1.00157	0.99247	1.00638	0.9914	0.98953
9867.3	0.98598	1.00051	0.99387	1.00813	0.99316	0.99762
9870.17	0.98973	1.00008	0.99563	1.00945	0.99491	1.00538
9873.06	0.99267	1.00039	0.99748	1.01066	0.99646	1.0113
9875.96	0.9947	1.00136	0.99916	1.01234	0.99771	1.01477
9878.89	0.99594	1.00273	1.00044	1.01499	0.99865	1.01661
9881.83	0.99665	1.00418	1.00121	1.01878	0.99932	1.01806
9884.8	0.9971	1.00553	1.00154	1.02335	0.99993	1.0195
9887.78	0.99745	1.00673	1.00156	1.02785	1.00077	1.02022
9890.78	0.99777	1.00785	1.00142	1.03119	1.00208	1.01941
9893.8	0.9981	1.00887	1.0012	1.03239	1.00383	1.01678
9896.84	0.99842	1.00973	1.00088	1.0309	1.00557	1.01248
9899.9	0.99862	1.01038	1.00044	1.02683	1.00671	1.00668
9902.97	0.99853	1.01078	0.99995	1.0209	1.00686	0.99989
9906.07	0.99805	1.01091	0.99961	1.01419	1.00617	0.99331
9909.19	0.99724	1.01066	0.99967	1.00778	1.00528	0.98863
9912.32	0.99628	1.00996	1.00023	1.00244	1.00489	0.98718
9915.48	0.99535	1.00875	1.00107	0.99844	1.00542	0.98916
9918.65	0.99457	1.00707	1.00181	0.9956	1.00679	0.99371
9921.84	0.99403	1.00507	1.00218	0.99351	1.00862	0.99939
9925.05	0.99384	1.00294	1.00225	0.99182	1.01045	1.00458
9928.28	0.99411	1.00093	1.00229	0.99043	1.01189	1.00772
9931.53	0.99482	0.99924	1.00244	0.98958	1.01272	1.00778
9934.8	0.99583	0.99796	1.00263	0.98966	1.01291	1.00493
9938.09	0.99701	0.99705	1.00263	0.99106	1.0128	1.0006
9941.39	0.99831	0.99638	1.00235	0.99395	1.01285	0.99656
9944.72	0.99975	0.99579	1.00175	0.99818	1.01333	0.99362
9948.06	1.00124	0.99513	1.0008	1.0033	1.01396	0.99139
9951.43	1.00254	0.99433	0.99936	1.00859	1.01411	0.9894

## Sheet: Micro-XAFS spectra_Urea treat 
energy	NanoUrea granule	BulkUrea granule	NanoUrea_P1	NanoUrea_P2	NanoUrea_P3	BulkUrea-P1	BulkUrea-P2	BulkUrea-P3
9603.25	-0.00112	-0.0012	0.00225	0.00069	-0.00101	-0.00116	-0.0021	-0.00143
9608.25	-0.00081	-0.00092	0.00368	0.00179	-0.00076	-0.00071	-0.00193	-0.00124
9613.25	-0.00036	-0.00047	0.00561	0.00331	-0.0004	0	-0.00161	-0.0009
9618.25	0.00028	0.0002	0.0082	0.0054	0.00016	0.00107	-0.00107	-0.00036
9623.25	0.00114	0.00113	0.01158	0.00822	0.00105	0.00254	-0.00023	0.00041
9628.25	0.0022	0.00236	0.01582	0.01179	0.00228	0.00445	0.00093	0.00141
9633.25	0.00339	0.00382	0.02071	0.01596	0.00377	0.00668	0.00234	0.0026
9638.25	0.00455	0.00537	0.0258	0.0203	0.00528	0.00897	0.00382	0.00385
9643.25	0.00556	0.00681	0.03047	0.02427	0.00659	0.01103	0.00516	0.00498
9643.5	0.0065	0.00829	0.03479	0.02799	0.0077	0.01305	0.00661	0.00617
9643.75	0.0072	0.00939	0.03795	0.03069	0.00842	0.01451	0.00771	0.00705
9644	0.00774	0.01012	0.04009	0.03249	0.00881	0.01548	0.00852	0.00766
9644.25	0.00818	0.01059	0.04152	0.03368	0.00902	0.01613	0.00912	0.0081
9644.5	0.00853	0.0109	0.04259	0.03456	0.00918	0.01662	0.00958	0.00846
9644.75	0.00883	0.01116	0.04354	0.03532	0.00939	0.01707	0.00995	0.00882
9645	0.00907	0.01144	0.04449	0.03609	0.00971	0.01753	0.01026	0.00918
9645.25	0.00928	0.01177	0.04549	0.0369	0.01014	0.01801	0.01054	0.00957
9645.5	0.00947	0.01217	0.04655	0.03777	0.01064	0.01853	0.01079	0.00996
9645.75	0.00964	0.0126	0.04765	0.03872	0.01116	0.01908	0.01105	0.01035
9646	0.00981	0.01306	0.04879	0.03973	0.01165	0.01968	0.01131	0.01071
9646.25	0.01	0.01352	0.04996	0.0408	0.01209	0.02032	0.01161	0.01104
9646.5	0.01021	0.01396	0.05115	0.04189	0.0125	0.02098	0.01194	0.01136
9646.75	0.01047	0.01439	0.05237	0.043	0.0129	0.02165	0.0123	0.01168
9647	0.01077	0.01481	0.05359	0.0441	0.0133	0.02232	0.01268	0.01202
9647.25	0.01109	0.01525	0.05484	0.04524	0.0137	0.02299	0.01308	0.0124
9647.5	0.01144	0.01571	0.05614	0.04641	0.01412	0.02367	0.01351	0.01279
9647.75	0.01184	0.0162	0.05751	0.04763	0.01453	0.02437	0.01396	0.01319
9648	0.01228	0.01669	0.05897	0.0489	0.01496	0.02509	0.01444	0.0136
9648.25	0.0128	0.01718	0.06052	0.05019	0.01538	0.02583	0.01498	0.01403
9648.5	0.01336	0.01765	0.06215	0.05154	0.01581	0.02659	0.01558	0.01447
9648.75	0.01393	0.01812	0.06382	0.05294	0.0162	0.02741	0.01624	0.0149
9649	0.01447	0.01861	0.06553	0.0544	0.01656	0.02828	0.01694	0.0153
9649.25	0.01495	0.01913	0.06726	0.05594	0.01689	0.02919	0.01764	0.01571
9649.5	0.01539	0.01968	0.06903	0.05754	0.01728	0.03015	0.01833	0.01616
9649.75	0.01584	0.02027	0.07087	0.05921	0.01778	0.03112	0.019	0.01669
9650	0.01629	0.0209	0.07283	0.06093	0.01839	0.03212	0.01967	0.01731
9650.25	0.01676	0.02158	0.07491	0.06272	0.01906	0.03313	0.02036	0.01801
9650.5	0.01724	0.02235	0.07713	0.06462	0.01971	0.0342	0.02107	0.01878
9650.75	0.01774	0.02319	0.07947	0.06666	0.02036	0.03535	0.02183	0.01959
9651	0.01827	0.02409	0.08193	0.06886	0.02108	0.0366	0.02266	0.02044
9651.25	0.01888	0.02503	0.08449	0.07122	0.02196	0.03796	0.02359	0.02128
9651.5	0.01957	0.02597	0.08716	0.07369	0.02298	0.03942	0.02464	0.02209
9651.75	0.02032	0.02692	0.08992	0.07625	0.02402	0.04092	0.0258	0.02286
9652	0.0211	0.02789	0.09278	0.07889	0.02496	0.04245	0.02705	0.02363
9652.25	0.0219	0.02887	0.09577	0.08163	0.02573	0.04399	0.02832	0.02444
9652.5	0.02275	0.0299	0.09892	0.08449	0.0264	0.04559	0.02957	0.02535
9652.75	0.02365	0.03101	0.10226	0.08751	0.02712	0.04728	0.03079	0.02637
9653	0.02464	0.0322	0.10585	0.0907	0.028	0.04912	0.03203	0.02754
9653.25	0.02571	0.0335	0.10971	0.09407	0.02909	0.05116	0.03335	0.02884
9653.5	0.02689	0.03489	0.11384	0.09761	0.03039	0.0534	0.03482	0.03026
9653.75	0.02816	0.03634	0.11821	0.10133	0.03187	0.05584	0.03645	0.03179
9654	0.02951	0.03785	0.12279	0.10525	0.0335	0.05843	0.03819	0.03338
9654.25	0.0309	0.03945	0.12758	0.10941	0.03523	0.06115	0.03998	0.035
9654.5	0.03228	0.04118	0.13257	0.11388	0.03699	0.06396	0.04185	0.03669
9654.75	0.03366	0.04304	0.13782	0.11869	0.03875	0.06689	0.04385	0.03848
9655	0.03508	0.04506	0.14337	0.12387	0.04052	0.06999	0.04609	0.04042
9655.25	0.0366	0.04723	0.14932	0.12944	0.04236	0.07335	0.04863	0.04251
9655.5	0.03831	0.04956	0.15577	0.13544	0.04436	0.07704	0.05147	0.04475
9655.75	0.04027	0.05206	0.16287	0.14191	0.04658	0.08113	0.05458	0.04714
9656	0.04249	0.05477	0.17068	0.14896	0.04909	0.08565	0.05794	0.0497
9656.25	0.04495	0.05774	0.17928	0.15666	0.0519	0.09064	0.06157	0.0525
9656.5	0.04765	0.06103	0.18869	0.16512	0.05502	0.09614	0.06551	0.05559
9656.75	0.05058	0.06473	0.199	0.17443	0.0584	0.10226	0.06983	0.05905
9657	0.05378	0.06891	0.21032	0.18473	0.06198	0.10915	0.07465	0.06294
9657.25	0.05734	0.07367	0.2228	0.19618	0.06572	0.11698	0.08015	0.06734
9657.5	0.06138	0.07908	0.23662	0.20902	0.0697	0.12594	0.08651	0.07238
9657.75	0.06604	0.08526	0.25205	0.22352	0.07412	0.13625	0.09391	0.07819
9658	0.07153	0.09235	0.26948	0.24009	0.07932	0.14825	0.10252	0.08498
9658.25	0.07806	0.1006	0.28943	0.25923	0.08561	0.16238	0.11258	0.09301
9658.5	0.08592	0.11029	0.31245	0.28148	0.0932	0.17918	0.12445	0.10259
9658.75	0.0954	0.12177	0.33898	0.30732	0.10219	0.19916	0.13864	0.11407
9659	0.10677	0.13542	0.36924	0.33709	0.11264	0.22271	0.15574	0.12777
9659.25	0.12035	0.15163	0.40327	0.37097	0.12473	0.25015	0.1764	0.14404
9659.5	0.13651	0.17085	0.44093	0.40894	0.13883	0.28177	0.20119	0.16329
9659.75	0.15573	0.19361	0.48205	0.45086	0.15546	0.31785	0.23057	0.18599
9660	0.17858	0.22049	0.52631	0.49638	0.17513	0.35861	0.26487	0.2126
9660.25	0.20569	0.25206	0.5732	0.54497	0.19825	0.40418	0.30434	0.24361
9660.5	0.23773	0.28887	0.62201	0.59592	0.22513	0.4545	0.34916	0.27951
9660.75	0.27542	0.33143	0.67186	0.64836	0.25611	0.50932	0.39954	0.32087
9661	0.31932	0.38007	0.72173	0.70129	0.29181	0.56797	0.45558	0.36824
9661.25	0.36961	0.43468	0.77042	0.75347	0.33316	0.62923	0.51693	0.42192
9661.5	0.42581	0.49445	0.8166	0.80339	0.3813	0.69124	0.58262	0.48165
9661.75	0.48669	0.55781	0.85892	0.84942	0.43738	0.75163	0.65099	0.54647
9662	0.55034	0.62256	0.89629	0.89017	0.50224	0.80796	0.71987	0.61477
9662.25	0.61434	0.68623	0.92798	0.92475	0.57617	0.85809	0.78687	0.6845
9662.5	0.67601	0.74634	0.95377	0.95286	0.65873	0.90052	0.8496	0.75342
9662.75	0.73274	0.80067	0.97384	0.97477	0.74869	0.93458	0.9061	0.81947
9663	0.78253	0.84747	0.98878	0.99111	0.84416	0.96051	0.95523	0.88109
9663.25	0.82423	0.8857	0.99942	1.00277	0.94288	0.97938	0.99692	0.93751
9663.5	0.85765	0.91515	1.00677	1.01071	1.04227	0.99279	1.03205	0.98867
9663.75	0.8834	0.93654	1.0118	1.01591	1.13957	1.00251	1.06201	1.03496
9664	0.90258	0.95142	1.01535	1.0192	1.23205	1.01017	1.08823	1.07689
9664.25	0.91667	0.96186	1.01809	1.02132	1.31734	1.01706	1.1119	1.11488
9664.5	0.92751	0.97009	1.02057	1.02288	1.39366	1.02418	1.13396	1.14932
9664.75	0.93712	0.97804	1.0232	1.02441	1.45992	1.03222	1.15515	1.18069
9665	0.94747	0.98711	1.02625	1.02628	1.51571	1.04164	1.17613	1.20964
9665.25	0.96006	0.99812	1.0299	1.02871	1.5613	1.05271	1.19751	1.23691
9665.5	0.97585	1.01151	1.03417	1.03174	1.59755	1.06551	1.21986	1.2632
9665.75	0.99537	1.02757	1.03902	1.03532	1.62579	1.08004	1.24367	1.2891
9666	1.01883	1.04651	1.04438	1.03937	1.64755	1.09618	1.26931	1.31521
9666.25	1.04626	1.06845	1.05006	1.04384	1.66438	1.11376	1.297	1.3421
9666.5	1.07741	1.09326	1.05607	1.04859	1.67769	1.13245	1.32672	1.37019
9666.75	1.11173	1.12052	1.06233	1.05339	1.68854	1.15174	1.3582	1.39949
9667	1.14854	1.14959	1.06877	1.05792	1.69752	1.17108	1.39082	1.42952
9667.25	1.1871	1.1798	1.07526	1.06197	1.70476	1.18989	1.42364	1.45935
9667.5	1.22675	1.21054	1.08166	1.06544	1.70991	1.20768	1.45547	1.48777
9667.75	1.26709	1.24126	1.08778	1.06838	1.7122	1.2241	1.48476	1.51343
9668	1.30707	1.27133	1.09345	1.07088	1.71067	1.23874	1.51041	1.5351
9668.25	1.34569	1.29967	1.09844	1.07299	1.7045	1.25116	1.53113	1.55154
9668.5	1.38153	1.32532	1.10258	1.07465	1.69329	1.26087	1.54587	1.56183
9668.75	1.41292	1.34706	1.10572	1.07579	1.6771	1.26743	1.55392	1.56538
9669	1.43811	1.36375	1.10772	1.07638	1.65628	1.27052	1.55507	1.56201
9669.25	1.45571	1.3746	1.10854	1.07642	1.63151	1.26996	1.54955	1.55197
9669.5	1.465	1.37918	1.10816	1.07594	1.60379	1.26578	1.53785	1.53583
9669.75	1.46593	1.37752	1.10666	1.07499	1.57433	1.25815	1.52056	1.5144
9670	1.45899	1.37	1.10415	1.07359	1.54418	1.24744	1.49838	1.48862
9670.25	1.44488	1.35728	1.10075	1.07178	1.51437	1.23415	1.47213	1.45956
9670.5	1.42438	1.34023	1.09659	1.06961	1.48558	1.21893	1.44281	1.42839
9670.75	1.39833	1.31974	1.09176	1.06713	1.45844	1.20253	1.41164	1.39632
9671	1.36772	1.29663	1.08639	1.0644	1.43341	1.18562	1.37989	1.36447
9671.25	1.33374	1.27153	1.08062	1.06148	1.41056	1.16871	1.34868	1.33359
9671.5	1.29774	1.24502	1.07458	1.05832	1.38944	1.15205	1.31878	1.30394
9671.75	1.26098	1.21765	1.06845	1.05488	1.36933	1.13567	1.29049	1.2754
9672	1.22442	1.18995	1.06233	1.05114	1.34967	1.11948	1.26358	1.24763
9672.25	1.1884	1.16222	1.05621	1.04709	1.33016	1.1033	1.23732	1.22013
9672.5	1.15244	1.13415	1.0499	1.04273	1.31051	1.08662	1.21041	1.19198
9672.75	1.11537	1.10481	1.04304	1.03792	1.28995	1.06871	1.1813	1.16182
9673	1.07605	1.07316	1.0354	1.0325	1.26709	1.04908	1.14907	1.1284
9673.25	1.03486	1.03948	1.02722	1.02659	1.24058	1.02838	1.11465	1.09189
9674.13	0.99564	1.00602	1.01913	1.02072	1.2096	1.00904	1.08103	1.05517
9675.04	0.96365	0.97858	1.01299	1.0162	1.17539	0.99506	1.05423	1.02297
9675.96	0.94529	0.96293	1.01025	1.0142	1.14016	0.98986	1.03903	1.00026
9676.9	0.94398	0.96208	1.01139	1.01511	1.1066	0.99427	1.03686	0.98948
9677.86	0.95772	0.97407	1.01555	1.01826	1.07695	1.00552	1.04464	0.98896
9678.84	0.97943	0.99236	1.02079	1.0221	1.05234	1.01846	1.0561	0.99379
9679.83	1.00011	1.00875	1.02498	1.02498	1.03272	1.02787	1.06478	0.99825
9680.85	1.01263	1.01698	1.02666	1.02577	1.01697	1.0306	1.0665	0.99819
9681.89	1.01386	1.01471	1.02539	1.02417	1.00329	1.02614	1.06016	0.99194
9682.94	1.0045	1.00316	1.02157	1.02052	0.98968	1.01588	1.04693	0.97982
9684.02	0.98728	0.98529	1.01597	1.01541	0.97448	1.0019	1.02884	0.96313
9685.11	0.96538	0.96409	1.00936	1.0094	0.95683	0.98605	1.0078	0.94328
9686.22	0.9414	0.9417	1.00228	1.00288	0.93682	0.96952	0.98514	0.92159
9687.35	0.91699	0.91919	0.99501	0.99605	0.91532	0.95284	0.96163	0.8991
9688.5	0.89294	0.89689	0.98763	0.98903	0.89369	0.93611	0.93773	0.87673
9689.67	0.86963	0.87482	0.98018	0.98193	0.87359	0.91941	0.91407	0.85542
9690.86	0.84755	0.8533	0.97286	0.97501	0.85699	0.90323	0.89188	0.83642
9692.07	0.82768	0.83324	0.96609	0.96868	0.84595	0.88855	0.87285	0.82125
9693.3	0.81131	0.81602	0.9604	0.96343	0.84204	0.87663	0.85865	0.81133
9694.54	0.79964	0.80303	0.95633	0.95969	0.84581	0.86854	0.85042	0.80752
9695.81	0.79363	0.79533	0.95424	0.95782	0.85667	0.865	0.84855	0.80999
9697.09	0.79389	0.79354	0.95432	0.95802	0.87327	0.8663	0.8529	0.81829
9698.39	0.80066	0.79787	0.95651	0.96035	0.89408	0.87231	0.86297	0.83161
9699.71	0.81368	0.808	0.9606	0.96464	0.91771	0.88244	0.87798	0.84894
9701.06	0.83206	0.82304	0.9662	0.97042	0.9429	0.89577	0.89685	0.86917
9702.42	0.85459	0.84171	0.97283	0.97707	0.96841	0.9112	0.91834	0.89124
9703.8	0.88009	0.86273	0.98005	0.984	0.993	0.9278	0.94132	0.91427
9705.19	0.9078	0.88531	0.98757	0.99084	1.01556	0.94508	0.96507	0.93769
9706.61	0.9374	0.90919	0.99525	0.99743	1.03523	0.9629	0.98927	0.96116
9708.05	0.96866	0.93426	1.00297	1.00372	1.05144	0.98118	1.01367	0.98441
9709.5	1.00082	0.95981	1.01042	1.00963	1.06411	0.99929	1.03751	1.00685
9710.98	1.03192	0.98407	1.01705	1.01486	1.07374	1.01574	1.05909	1.02721
9712.47	1.05881	1.00416	1.02211	1.01892	1.08123	1.02839	1.07599	1.04358
9713.98	1.0779	1.01696	1.02491	1.02125	1.0875	1.03525	1.0859	1.05393
9715.52	1.08676	1.02048	1.02512	1.02153	1.09308	1.03548	1.0878	1.05717
9717.07	1.08549	1.015	1.02303	1.01995	1.09797	1.02995	1.08255	1.05384
9718.64	1.07699	1.00322	1.01949	1.0172	1.10182	1.021	1.07265	1.04607
9720.23	1.06573	0.98916	1.01557	1.01419	1.10418	1.01143	1.06113	1.03669
9721.83	1.05603	0.97661	1.01222	1.01171	1.10458	1.00352	1.05055	1.02809
9723.46	1.05074	0.96797	1.00999	1.01018	1.10264	0.99847	1.04243	1.02159
9725.11	1.05097	0.9641	1.00904	1.00968	1.09819	0.99656	1.0375	1.01755
9726.77	1.0566	0.96481	1.00926	1.01006	1.09151	0.99754	1.03594	1.01582
9728.46	1.06694	0.9694	1.01046	1.01114	1.08331	1.00096	1.03757	1.01607
9730.16	1.08112	0.97695	1.01237	1.01274	1.07454	1.00622	1.04178	1.01784
9731.89	1.09814	0.98631	1.01468	1.01461	1.06594	1.01258	1.04755	1.02057
9733.63	1.11672	0.99625	1.01706	1.01652	1.05773	1.01909	1.05358	1.02351
9735.39	1.13503	1.00542	1.01912	1.01813	1.0496	1.0247	1.05847	1.02578
9737.17	1.15085	1.01254	1.0205	1.01913	1.04105	1.0284	1.06093	1.02649
9738.97	1.1619	1.0164	1.02087	1.01927	1.0319	1.02932	1.05996	1.02487
9740.78	1.16647	1.01615	1.02003	1.01842	1.02246	1.02705	1.05511	1.02054
9742.62	1.16387	1.01147	1.01796	1.01661	1.01341	1.02168	1.04661	1.01361
9744.48	1.15462	1.00268	1.01479	1.01397	1.00551	1.01374	1.03526	1.00467
9746.35	1.14016	0.99066	1.01076	1.01069	0.99926	1.00402	1.02216	0.99457
9748.25	1.12237	0.97648	1.00619	1.00698	0.99478	0.99332	1.00836	0.98423
9750.16	1.10321	0.96123	1.00135	1.00308	0.99182	0.9824	0.99472	0.97442
9752.09	1.08438	0.94592	0.99655	0.99928	0.98993	0.97191	0.98193	0.9657
9754.05	1.06721	0.93158	0.99211	0.99588	0.98875	0.96251	0.97058	0.95841
9756.02	1.05261	0.91925	0.98838	0.99313	0.98821	0.95485	0.96125	0.95283
9758.01	1.04109	0.90997	0.98569	0.99118	0.98849	0.94946	0.95442	0.94918
9760.02	1.03284	0.90461	0.98428	0.99008	0.98986	0.94674	0.95051	0.94769
9762.04	1.02781	0.90365	0.98425	0.98981	0.99229	0.9468	0.94982	0.94845
9764.09	1.0257	0.90715	0.98556	0.99029	0.9955	0.94947	0.95251	0.95135
9766.16	1.02597	0.91468	0.98803	0.99142	0.99905	0.95436	0.95843	0.95604
9768.24	1.02781	0.92536	0.99137	0.99309	1.00258	0.96087	0.96702	0.96203
9770.35	1.03019	0.93794	0.99515	0.99513	1.00597	0.96829	0.97734	0.96876
9772.47	1.03197	0.95089	0.99889	0.99731	1.00921	0.97582	0.98823	0.97576
9774.61	1.03232	0.96268	1.00214	0.99938	1.01236	0.98268	0.99851	0.98261
9776.77	1.03096	0.97217	1.00463	1.0011	1.0154	0.98836	1.00724	0.9889
9778.96	1.02821	0.97896	1.00634	1.00235	1.01826	0.99263	1.01383	0.99429
9781.16	1.02475	0.98347	1.00739	1.00313	1.02079	0.99565	1.01819	0.99856
9783.38	1.02135	0.98668	1.00803	1.00355	1.02283	0.99785	1.02076	1.00176
9785.61	1.01864	0.9896	1.00847	1.00382	1.02428	0.99974	1.02238	1.00425
9787.87	1.01704	0.99286	1.00889	1.00418	1.02512	1.00173	1.02386	1.00657
9790.15	1.01659	0.99649	1.0094	1.00474	1.02546	1.00389	1.02561	1.00909
9792.44	1.01686	0.99995	1.00996	1.00547	1.02548	1.0059	1.02735	1.01174
9794.75	1.01694	1.00238	1.01038	1.00613	1.02534	1.00716	1.02823	1.01397
9797.09	1.01584	1.00292	1.01041	1.00645	1.02506	1.00705	1.02732	1.01496
9799.44	1.0129	1.00109	1.0098	1.00623	1.02448	1.00528	1.0241	1.01407
9801.81	1.00813	0.99695	1.00846	1.00547	1.0235	1.002	1.01874	1.0112
9804.2	1.00216	0.99118	1.00651	1.00437	1.02217	0.99779	1.01197	1.00691
9806.61	0.996	0.98486	1.00427	1.00322	1.02069	0.99347	1.00482	1.00213
9809.04	0.99078	0.97928	1.0022	1.0023	1.01925	0.98991	0.99841	0.9978
9811.49	0.98745	0.97567	1.00071	1.0018	1.01787	0.9878	0.99374	0.99465
9813.96	0.98668	0.97495	1.00005	1.00186	1.01643	0.98759	0.99154	0.99306
9816.44	0.98859	0.97739	1.00028	1.00248	1.01483	0.98934	0.99209	0.99322
9818.95	0.99276	0.98248	1.00127	1.00353	1.01313	0.9927	0.99501	0.99509
9821.47	0.99832	0.98913	1.00276	1.0048	1.01156	0.997	0.9994	0.99831
9824.02	1.00418	0.99609	1.00446	1.00601	1.01037	1.00135	1.00408	1.0022
9826.58	1.00938	1.00236	1.00606	1.007	1.0096	1.00503	1.00807	1.00592
9829.16	1.01328	1.00735	1.0073	1.00766	1.00892	1.00766	1.01079	1.0087
9831.76	1.01565	1.01086	1.00805	1.00798	1.00783	1.00926	1.01214	1.01013
9834.38	1.01656	1.01285	1.0083	1.00795	1.00598	1.01002	1.01238	1.01017
9837.02	1.01627	1.01328	1.0081	1.00756	1.00343	1.01003	1.01195	1.00903
9839.68	1.01494	1.01202	1.00753	1.00677	1.00062	1.00918	1.0112	1.00699
9842.35	1.01259	1.00903	1.00663	1.0056	0.99818	1.00732	1.01017	1.00427
9845.05	1.00906	1.00457	1.0054	1.00412	0.99653	1.0044	1.00857	1.00107
9847.76	1.00433	0.99919	1.0038	1.00247	0.99572	1.00064	1.00603	0.99755
9850.5	0.99865	0.99356	1.00185	1.00084	0.99541	0.99644	1.00245	0.99393
9853.25	0.9926	0.9882	0.99962	0.99939	0.99521	0.99227	0.99812	0.9905
9856.02	0.98696	0.98341	0.99732	0.99825	0.99493	0.98849	0.9936	0.98759
9858.81	0.98246	0.97948	0.99523	0.99745	0.99465	0.98542	0.9895	0.98554
9861.62	0.97958	0.97669	0.99364	0.99701	0.99452	0.98334	0.98627	0.98458
9864.45	0.97847	0.97536	0.99275	0.99691	0.99467	0.98244	0.98425	0.98484
9867.3	0.979	0.97566	0.99263	0.99708	0.99505	0.98274	0.9836	0.98627
9870.17	0.98095	0.97756	0.99321	0.9975	0.99549	0.98409	0.98435	0.98865
9873.06	0.98406	0.98087	0.99434	0.99812	0.99579	0.98622	0.98634	0.99162
9875.96	0.98811	0.98531	0.99583	0.99892	0.99577	0.98897	0.98925	0.99477
9878.89	0.99285	0.99056	0.99754	0.99985	0.99547	0.99219	0.99271	0.9977
9881.83	0.99794	0.99626	0.99934	1.00084	0.99509	0.99577	0.99643	1.00015
9884.8	1.00296	1.00194	1.00108	1.00174	0.9949	0.99943	1.00021	1.00202
9887.78	1.00743	1.00704	1.00257	1.00235	0.99507	1.00273	1.00384	1.0034
9890.78	1.01094	1.01093	1.00358	1.00257	0.99561	1.0052	1.00698	1.00444
9893.8	1.01322	1.01322	1.00402	1.00244	0.99635	1.00658	1.00926	1.0053
9896.84	1.01413	1.01397	1.00398	1.00214	0.99702	1.00694	1.01039	1.00604
9899.9	1.01369	1.01371	1.00369	1.00188	0.99731	1.00672	1.01041	1.00664
9902.97	1.01217	1.0131	1.00337	1.00176	0.99706	1.00639	1.00956	1.007
9906.07	1.01002	1.01251	1.00309	1.00173	0.99634	1.00624	1.00811	1.00699
9909.19	1.00775	1.01195	1.00278	1.00163	0.99545	1.00627	1.00621	1.00659
9912.32	1.00564	1.01126	1.00233	1.00129	0.99472	1.00628	1.00395	1.00586
9915.48	1.00373	1.01037	1.00171	1.00067	0.99432	1.00609	1.00155	1.00498
9918.65	1.00184	1.00933	1.00097	0.99982	0.99416	1.0056	0.99935	1.00411
9921.84	0.99981	1.00827	1.00018	0.9989	0.99403	1.00483	0.99765	1.00336
9925.05	0.99759	1.00725	0.99943	0.99805	0.9937	1.00387	0.99649	1.00267
9928.28	0.99527	1.00632	0.99875	0.9974	0.99309	1.00287	0.99565	1.00195
9931.53	0.99308	1.00555	0.9982	0.997	0.9923	1.00196	0.99484	1.00114
9934.8	0.99137	1.00506	0.99778	0.99687	0.99149	1.00127	0.99399	1.00032
9938.09	0.99049	1.00492	0.99748	0.99696	0.99087	1.00075	0.99326	0.99964
9941.39	0.9906	1.00505	0.99726	0.99719	0.99049	1.0003	0.99288	0.99923
9944.72	0.99157	1.00536	0.99711	0.99748	0.99024	0.99988	0.99297	0.99909
9948.06	0.99307	1.00595	0.99705	0.9978	0.98986	0.99967	0.99354	0.99916
9951.43	0.99471	1.00707	0.99712	0.9981	0.98915	0.99992	0.99451	0.99941
						1.00079
						1.00212
						1.00353
						1.00465

## Sheet: XAFS Zn stds & ZnO powders 
Zn Foil		Znictite		Hydrozinctite		Smithonite		ZnNH4PO4			NanoZnO		BulkZnO
energy	norm	energy	norm	energy	norm	energy	norm	energy	norm	energy	data	Chi1 fit	data	Chi1 fit
9509	0.000362554	9458.9	0.00754699	9553.5	0.00399751	9553.58	0.0045629	9459.06	0.00482845	9558.25	-0.0006	-0.00118	-0.00056	-0.00119
9514	0.000141071	9469.05	0.00690635	9558.67	0.00323966	9558.56	0.00371537	9469.06	0.00423401	9563.25	-0.00078	-0.0014	-0.00082	-0.00142
9519	0.00012661	9479.05	0.00594891	9563.49	0.00258105	9563.26	0.00297489	9479.06	0.00359857	9568.25	-0.00094	-0.00168	-0.00105	-0.00169
9524	2.65156e-05	9489.26	0.000643243	9568.48	0.00193202	9568.56	0.00217752	9489.06	0.00295378	9573.25	-0.00109	-0.00205	-0.00123	-0.00207
9529	-0.000139007	9499.42	0.00398923	9573.5	0.00130311	9573.59	0.00147376	9499.06	0.00231026	9578.25	-0.00121	-0.00242	-0.00138	-0.00244
9534	-0.000353147	9509.27	0.00271449	9578.5	0.000704311	9578.59	0.000812444	9509.06	0.00179591	9583.25	-0.0013	-0.0026	-0.00148	-0.00262
9539	-0.000308396	9519.69	0.00185754	9583.5	0.000137017	9583.59	0.000186725	9519.06	0.00125079	9588.25	-0.00134	-0.00259	-0.00155	-0.00261
9544	-0.000344576	9529.65	0.0010131	9588.55	-0.000389594	9588.59	-0.000394643	9529.05	0.000704727	9593.25	-0.00129	-0.00245	-0.00156	-0.00247
9549	-0.000139666	9539.78	-8.17824e-05	9593.52	-0.000838187	9593.65	-0.000923339	9539.06	0.000241984	9598.25	-0.00115	-0.00227	-0.00152	-0.00229
9554	0.000355392	9549.73	-0.000772962	9598.5	-0.00120295	9598.58	-0.00135105	9549.07	-0.000278414	9603.25	-0.00089	-0.00216	-0.00137	-0.00218
9559	1.8708e-05	9559.77	-0.00125163	9603.52	-0.00147309	9603.61	-0.00168711	9559.06	-0.000767543	9608.25	-0.00049	-0.0021	-0.00107	-0.00212
9564	0.000269708	9569.92	-0.001778	9608.55	-0.00161671	9608.59	-0.00186898	9569.07	-0.00124367	9613.25	0.0001	-0.00199	-0.00058	-0.002
9569	0.000404213	9579.83	-0.00251309	9613.5	-0.00157509	9613.59	-0.00184377	9579.07	-0.00162758	9618.25	0.00092	-0.0014	0.00017	-0.00141
9574	0.000415117	9589.91	-0.00260564	9618.54	-0.00129959	9618.62	-0.00153474	9589.06	-0.00191772	9623.25	0.00206	-4e-05	0.00124	-5e-05
9579	0.000428906	9600.03	-0.00223048	9623.5	-0.000682844	9623.59	-0.000829808	9599.05	-0.00201845	9628.25	0.00354	0.00065	0.00264	0.00065
9584	0.000699458	9609.97	-0.00205516	9628.51	0.000301827	9628.6	0.000306827	9609.06	-0.00183512	9633.25	0.0053	0.00183	0.00431	0.00184
9589	3.45548e-05	9619.88	-0.00109605	9633.53	0.00161254	9633.61	0.00184743	9619.05	-0.00140498	9638.25	0.00713	0.00385	0.00606	0.00388
9594	-0.000113065	9630.11	0.00070616	9638.51	0.00308724	9638.59	0.00362873	9629.06	-0.000143931	9643.25	0.0088	0.00853	0.00766	0.0086
9599	-3.1838e-06	9630.69	0.000623866	9643.53	0.00446785	9643.58	0.00536615	9629.31	-0.000117836	9643.5	0.01045	0.00837	0.00933	0.00844
9604	-0.000663843	9631.19	0.000682273	9643.77	0.00627776	9643.86	0.00762892	9629.56	-5.68056e-05	9643.75	0.01163	0.00825	0.01058	0.00832
9609	-0.000703368	9631.69	0.000665255	9644.01	0.00764419	9644.1	0.00938684	9629.81	1.27321e-06	9644	0.01243	0.00846	0.01145	0.00853
9614	-0.000371863	9632.09	0.000975681	9644.26	0.00858021	9644.34	0.0106187	9630.06	9.13489e-05	9644.25	0.01296	0.00887	0.01204	0.00894
9619	-0.000259482	9632.61	0.00176656	9644.5	0.00919818	9644.58	0.0114468	9630.31	0.000130449	9644.5	0.01338	0.00929	0.01249	0.00937
9624	-0.00023157	9633.09	0.00162417	9644.78	0.00962924	9644.82	0.01204	9630.56	0.000193042	9644.75	0.01379	0.00968	0.01288	0.00976
9629	7.61477e-05	9633.62	0.00175572	9645.02	0.00999634	9645.11	0.0125307	9630.81	0.000246517	9645	0.01422	0.01	0.01327	0.01009
9634	0.000775836	9634.16	0.00217574	9645.3	0.0103489	9645.39	0.0130035	9631.05	0.00026247	9645.25	0.01467	0.0103	0.0137	0.01039
9639	0.00191373	9634.66	0.00211135	9645.54	0.0107247	9645.59	0.0134943	9631.3	0.0003594	9645.5	0.01514	0.01064	0.01415	0.01073
9644	0.003748	9635.2	0.00357316	9645.78	0.0111296	9645.87	0.0139696	9631.57	0.000382617	9645.75	0.01561	0.01106	0.01459	0.01115
9649	0.00722221	9635.58	0.00385481	9646.03	0.0115762	9646.15	0.0144417	9631.82	0.000462715	9646	0.01608	0.01152	0.01503	0.01161
9649.25	0.00742909	9635.98	0.00292876	9646.31	0.0120704	9646.39	0.0149272	9632.07	0.000541948	9646.25	0.01654	0.01197	0.01549	0.01207
9649.5	0.00768414	9636.32	0.00312964	9646.51	0.0126301	9646.59	0.0154425	9632.31	0.000610645	9646.5	0.017	0.01236	0.01599	0.01247
9649.75	0.00796578	9636.95	0.00329038	9646.79	0.0132065	9646.84	0.015981	9632.56	0.000664269	9646.75	0.01744	0.01266	0.01654	0.01276
9650	0.00826678	9637.49	0.00346425	9646.99	0.0137911	9647.12	0.0165404	9632.81	0.000765233	9647	0.01786	0.0129	0.0171	0.01301
9650.25	0.00853972	9638.07	0.00365924	9647.31	0.0143305	9647.36	0.0171334	9633.06	0.000827931	9647.25	0.01828	0.01317	0.01766	0.01328
9650.5	0.00864859	9638.53	0.00409461	9647.52	0.0148659	9647.64	0.0177537	9633.31	0.000918925	9647.5	0.01874	0.01345	0.01817	0.01357
9650.75	0.00898371	9639.11	0.0043711	9647.8	0.0153873	9647.88	0.0184335	9633.56	0.000977551	9647.75	0.01928	0.01374	0.01864	0.01385
9651	0.00936756	9639.56	0.00512287	9648.04	0.0159351	9648.08	0.0191854	9633.81	0.00103367	9648	0.01989	0.01427	0.01911	0.01439
9651.25	0.00975978	9640.08	0.00520469	9648.28	0.0165167	9648.33	0.0199904	9634.06	0.00114204	9648.25	0.02057	0.01511	0.01963	0.01524
9651.5	0.00996574	9640.56	0.00564834	9648.52	0.0171424	9648.65	0.020821	9634.31	0.00122047	9648.5	0.02125	0.01581	0.02023	0.01594
9651.75	0.0103141	9641.02	0.00585865	9648.81	0.0178163	9648.89	0.0216825	9634.56	0.00132185	9648.75	0.02193	0.01633	0.02089	0.01647
9652	0.0106895	9641.58	0.00716009	9649.05	0.0185581	9649.13	0.022543	9634.81	0.0014367	9649	0.0226	0.01703	0.0216	0.01717
9652.25	0.0111005	9642.09	0.00691701	9649.25	0.0193616	9649.37	0.0233982	9635.06	0.00150502	9649.25	0.02328	0.01801	0.02234	0.01817
9652.5	0.0115072	9642.71	0.00888301	9649.49	0.0202002	9649.57	0.0242647	9635.31	0.00159705	9649.5	0.02397	0.01892	0.02311	0.01907
9652.75	0.0119466	9643.15	0.00845924	9649.77	0.021064	9649.86	0.0251379	9635.56	0.00170241	9649.75	0.02471	0.01952	0.02391	0.01968
9653	0.0122586	9643.65	0.00886131	9650.05	0.0219579	9650.14	0.0260509	9635.81	0.00180212	9650	0.02549	0.02005	0.02474	0.02021
9653.25	0.0127832	9643.97	0.0091759	9650.25	0.0228971	9650.38	0.0270238	9636.06	0.00188514	9650.25	0.02632	0.02079	0.02558	0.02096
9653.5	0.0130659	9644.44	0.00888055	9650.54	0.0238526	9650.58	0.0280607	9636.31	0.00199144	9650.5	0.0272	0.02188	0.02641	0.02206
9653.75	0.0135082	9645	0.00955301	9650.78	0.0248339	9650.86	0.0291416	9636.55	0.0020465	9650.75	0.02811	0.02331	0.02725	0.02351
9654	0.0139626	9645.58	0.0105224	9651.02	0.0258288	9651.1	0.0302933	9636.8	0.00213155	9651	0.02907	0.02467	0.02812	0.02487
9654.25	0.0144499	9646.17	0.0112806	9651.3	0.0268362	9651.39	0.0315112	9637.07	0.00225327	9651.25	0.03007	0.02566	0.02905	0.02588
9654.5	0.0150613	9646.79	0.0124138	9651.5	0.0278893	9651.59	0.0328242	9637.32	0.00238926	9651.5	0.03113	0.02692	0.03008	0.02714
9654.75	0.0155728	9647.31	0.0133086	9651.78	0.0289838	9651.87	0.0342075	9637.57	0.00249829	9651.75	0.03228	0.02816	0.03124	0.0284
9655	0.0163431	9647.77	0.013808	9652.07	0.0301534	9652.11	0.0356871	9637.82	0.00263359	9652	0.0335	0.02897	0.03253	0.02921
9655.25	0.0170127	9648.24	0.0143497	9652.31	0.0314214	9652.4	0.0372544	9638.07	0.00277739	9652.25	0.03479	0.02974	0.03393	0.02998
9655.5	0.0176898	9648.68	0.015042	9652.55	0.0327949	9652.64	0.0389331	9638.32	0.00286459	9652.5	0.03613	0.03085	0.0354	0.0311
9655.75	0.0181717	9649.1	0.0164723	9652.79	0.034282	9652.88	0.0407229	9638.56	0.00297312	9652.75	0.03753	0.03213	0.03691	0.0324
9656	0.0189051	9649.66	0.0178538	9653.03	0.0358917	9653.12	0.0426318	9638.81	0.00310863	9653	0.03902	0.0333	0.03846	0.03358
9656.25	0.0197742	9650.19	0.0199298	9653.28	0.0376374	9653.36	0.0446705	9639.06	0.00323984	9653.25	0.04066	0.03455	0.04006	0.03484
9656.5	0.0206015	9650.81	0.0214741	9653.56	0.0395338	9653.64	0.0468448	9639.31	0.00334466	9653.5	0.04248	0.03627	0.04174	0.03658
9656.75	0.0216632	9651.27	0.0234047	9653.8	0.0416161	9653.89	0.0491806	9639.56	0.00349082	9653.75	0.04444	0.03851	0.04352	0.03883
9657	0.0225345	9651.72	0.026035	9654.04	0.0438928	9654.09	0.0516859	9639.81	0.00359511	9654	0.04649	0.04078	0.04537	0.04112
9657.25	0.0237491	9652.06	0.0275053	9654.28	0.0463607	9654.37	0.0543411	9640.06	0.00377211	9654.25	0.04859	0.04281	0.04729	0.04317
9657.5	0.0246982	9652.42	0.0295075	9654.52	0.049004	9654.61	0.0571706	9640.31	0.00392977	9654.5	0.05073	0.04484	0.04931	0.04522
9657.75	0.0259272	9653.01	0.0315236	9654.81	0.0518052	9654.89	0.0601741	9640.56	0.00408345	9654.75	0.05297	0.04711	0.05146	0.04751
9658	0.0270635	9653.53	0.0341804	9655.05	0.0547927	9655.14	0.0634047	9640.81	0.00425208	9655	0.05536	0.04975	0.05381	0.05017
9658.25	0.0286741	9654.15	0.0376341	9655.29	0.0580108	9655.38	0.0669199	9641.06	0.0044322	9655.25	0.05798	0.05273	0.05643	0.05317
9658.5	0.0300445	9654.68	0.0424999	9655.53	0.0615344	9655.62	0.070796	9641.31	0.00459781	9655.5	0.06086	0.05557	0.05935	0.05604
9658.75	0.0317141	9655.2	0.0469923	9655.77	0.0654449	9655.86	0.0750995	9641.56	0.00477139	9655.75	0.064	0.0584	0.0626	0.05889
9659	0.0334561	9655.72	0.0523133	9656.06	0.0698117	9656.14	0.0798672	9641.81	0.00493872	9656	0.06743	0.06235	0.06619	0.06287
9659.25	0.0353534	9656.15	0.0575572	9656.3	0.0747232	9656.39	0.0851468	9642.06	0.00512774	9656.25	0.07119	0.0677	0.07013	0.06827
9659.5	0.0376975	9656.65	0.0640634	9656.54	0.0802502	9656.63	0.0909647	9642.31	0.00531803	9656.5	0.07533	0.07331	0.07442	0.07392
9659.75	0.0401515	9657.11	0.0743523	9656.78	0.0864699	9656.87	0.0973675	9642.56	0.00550526	9656.75	0.07993	0.07882	0.0791	0.07948
9660	0.0427277	9657.68	0.0877354	9657.03	0.0934626	9657.11	0.104425	9642.81	0.00569632	9657	0.08513	0.08482	0.08429	0.08552
9660.25	0.0452739	9658.22	0.105478	9657.27	0.101341	9657.35	0.112264	9643.06	0.00589453	9657.25	0.09111	0.09192	0.09017	0.09269
9660.5	0.048141	9658.77	0.131241	9657.55	0.11029	9657.64	0.121095	9643.31	0.00616376	9657.5	0.09804	0.1008	0.09692	0.10164
9660.75	0.0517694	9659.31	0.164305	9657.79	0.120614	9657.88	0.131256	9643.56	0.00639309	9657.75	0.10609	0.1117	0.10472	0.11263
9661	0.0552958	9659.72	0.208726	9658.03	0.132697	9658.12	0.143128	9643.81	0.00662416	9658	0.11544	0.12339	0.11377	0.12442
9661.25	0.0595888	9660.12	0.257418	9658.28	0.146973	9658.36	0.157108	9644.06	0.00690725	9658.25	0.12636	0.13509	0.12437	0.13622
9661.5	0.0643754	9660.52	0.327401	9658.56	0.163874	9658.65	0.173577	9644.31	0.00710883	9658.5	0.13923	0.15031	0.13693	0.15157
9661.75	0.0699115	9661.03	0.448665	9658.8	0.183829	9658.89	0.192943	9644.56	0.00743951	9658.75	0.15448	0.17336	0.15191	0.17481
9662	0.077942	9661.71	0.598655	9659.04	0.207232	9659.13	0.215605	9644.81	0.00765509	9659	0.17254	0.20104	0.1698	0.20273
9662.25	0.0860967	9662.24	0.761858	9659.29	0.234515	9659.37	0.241962	9645.06	0.00790541	9659.25	0.1938	0.22883	0.19107	0.23074
9662.5	0.0955687	9662.82	0.88714	9659.57	0.266218	9659.65	0.272372	9645.31	0.00817411	9659.5	0.21864	0.26159	0.2162	0.26378
9662.75	0.107038	9663.37	0.955784	9659.81	0.30309	9659.9	0.307201	9645.56	0.00846353	9659.75	0.2475	0.30468	0.24565	0.30723
9663	0.120772	9663.85	0.98096	9660.05	0.346043	9660.14	0.346827	9645.81	0.00874969	9660	0.28088	0.36015	0.27986	0.36316
9663.25	0.141867	9664.31	0.98832	9660.29	0.395992	9660.38	0.391625	9646.06	0.00909254	9660.25	0.31931	0.41872	0.31919	0.42223
9663.5	0.163772	9664.72	0.998487	9660.54	0.453501	9660.62	0.441744	9646.31	0.00941471	9660.5	0.36324	0.46946	0.3639	0.47339
9663.75	0.191587	9665.24	1.01986	9660.78	0.518411	9660.86	0.496795	9646.56	0.0097845	9660.75	0.41295	0.51809	0.41415	0.52242
9664	0.227721	9665.75	1.05627	9661.02	0.589675	9661.11	0.55569	9646.81	0.0101491	9661	0.46834	0.57692	0.46976	0.58175
9664.25	0.272781	9666.21	1.11074	9661.3	0.66557	9661.35	0.616849	9647.06	0.010585	9661.25	0.52867	0.65131	0.53003	0.65676
9664.5	0.324259	9666.86	1.17317	9661.55	0.744236	9661.59	0.678765	9647.31	0.010929	9661.5	0.59242	0.72588	0.59353	0.73195
9664.75	0.395246	9667.38	1.24186	9661.79	0.824151	9661.87	0.740613	9647.56	0.0113762	9661.75	0.65736	0.78558	0.65813	0.79216
9665	0.457065	9667.81	1.30435	9662.03	0.904435	9662.11	0.80264	9647.81	0.0117761	9662	0.72086	0.83165	0.72132	0.83861
9665.25	0.517685	9668.15	1.35278	9662.27	0.984876	9662.36	0.866096	9648.06	0.0122011	9662.25	0.78031	0.86899	0.78053	0.87626
9665.5	0.575237	9668.51	1.3994	9662.56	1.06582	9662.64	0.932887	9648.31	0.0127356	9662.5	0.83347	0.89864	0.83342	0.90616
9665.75	0.623738	9669.04	1.42997	9662.76	1.14801	9662.84	1.00496	9648.56	0.0131838	9662.75	0.87875	0.91918	0.87822	0.92687
9666	0.675025	9669.67	1.42841	9663.04	1.23215	9663.13	1.08339	9648.81	0.0136817	9663	0.91531	0.93108	0.91408	0.93887
9666.25	0.713232	9670.15	1.39871	9663.28	1.31846	9663.37	1.16777	9649.06	0.0141532	9663.25	0.94311	0.93689	0.94121	0.94473
9666.5	0.748578	9670.72	1.34847	9663.52	1.40612	9663.61	1.25581	9649.31	0.0147021	9663.5	0.96293	0.94009	0.9607	0.94795
9666.75	0.780452	9671.24	1.28566	9663.81	1.49303	9663.89	1.34371	9649.56	0.0152982	9663.75	0.97624	0.94462	0.97422	0.95253
9667	0.811108	9671.73	1.22233	9664.01	1.57594	9664.09	1.42689	9649.81	0.0158941	9664	0.98494	0.95148	0.98365	0.95944
9667.25	0.841855	9672.27	1.17184	9664.29	1.65096	9664.38	1.50071	9650.06	0.0165625	9664.25	0.99108	0.96014	0.99079	0.96818
9667.5	0.865181	9672.68	1.12459	9664.53	1.71438	9664.62	1.56138	9650.31	0.0172359	9664.5	0.9965	0.97098	0.99729	0.97911
9667.75	0.884451	9673.22	1.07686	9664.82	1.76346	9664.86	1.60642	9650.56	0.0179591	9664.75	1.00265	0.98499	1.00449	0.99323
9668	0.900229	9673.73	1.03253	9665.02	1.79712	9665.1	1.63515	9650.81	0.0187226	9665	1.01044	1.00495	1.01337	1.01336
9668.25	0.912366	9674.23	0.989074	9665.26	1.81602	9665.35	1.64867	9651.07	0.0195335	9665.25	1.02039	1.03233	1.02457	1.04097
9668.5	0.923804	9674.84	0.951083	9665.5	1.82218	9665.59	1.64936	9651.32	0.0203896	9665.5	1.03278	1.06049	1.03839	1.06936
9668.75	0.931453	9675.37	0.925893	9665.79	1.81816	9665.87	1.64014	9651.57	0.0212819	9665.75	1.04771	1.08367	1.05488	1.09274
9669	0.938523	9675.79	0.913197	9666.03	1.80625	9666.07	1.62384	9651.82	0.0222092	9666	1.06515	1.10559	1.07388	1.11484
9669.25	0.945604	9676.22	0.912467	9666.27	1.78807	9666.36	1.60265	9652.07	0.0232531	9666.25	1.08487	1.13153	1.09513	1.14099
9669.5	0.953343	9676.56	0.919137	9666.56	1.76454	9666.64	1.57804	9652.32	0.0243525	9666.5	1.10654	1.1629	1.11826	1.17263
9669.75	0.965365	9677.03	0.939684	9666.76	1.73615	9666.84	1.55086	9652.55	0.0254661	9666.75	1.12971	1.19738	1.14283	1.2074
9670	0.976815	9677.75	0.97712	9667.04	1.70324	9667.13	1.52146	9652.8	0.0267106	9667	1.15386	1.23264	1.16829	1.24295
9670.25	0.99055	9678.26	1.02057	9667.28	1.66639	9667.37	1.49012	9653.06	0.0280685	9667.25	1.17833	1.26671	1.19407	1.27731
9670.5	1.00556	9678.89	1.05793	9667.52	1.62646	9667.61	1.45719	9653.31	0.0294871	9667.5	1.20243	1.30004	1.21958	1.31092
9670.75	1.02142	9679.46	1.08456	9667.81	1.58462	9667.89	1.42308	9653.56	0.031086	9667.75	1.22547	1.33022	1.24424	1.34135
9671	1.03614	9679.96	1.09457	9668.01	1.54213	9668.1	1.38828	9653.81	0.0327868	9668	1.24684	1.35008	1.26749	1.36138
9671.25	1.05159	9680.43	1.0935	9668.29	1.50012	9668.38	1.3531	9654.06	0.0346669	9668.25	1.26599	1.36067	1.28862	1.37206
9671.5	1.06418	9680.83	1.08632	9668.5	1.4595	9668.58	1.31783	9654.31	0.0366444	9668.5	1.28242	1.36561	1.30684	1.37704
9671.75	1.07617	9681.26	1.0729	9668.78	1.42084	9668.86	1.28256	9654.56	0.0388666	9668.75	1.29561	1.36509	1.32132	1.37652
9672	1.08981	9681.78	1.05801	9669.02	1.38448	9669.11	1.2474	9654.81	0.041344	9669	1.30507	1.35777	1.33131	1.36914
9672.25	1.1035	9682.33	1.04612	9669.31	1.35048	9669.39	1.21235	9655.06	0.0440527	9669.25	1.3104	1.34379	1.33643	1.35503
9672.5	1.11701	9682.9	1.03739	9669.55	1.31882	9669.63	1.17773	9655.31	0.0470798	9669.5	1.3113	1.3259	1.33662	1.337
9672.75	1.12861	9683.45	1.03062	9669.79	1.28946	9669.87	1.14376	9655.56	0.0504989	9669.75	1.30768	1.30567	1.33219	1.31659
9673	1.13913	9683.91	1.02235	9670.03	1.26247	9670.12	1.11099	9655.81	0.0543651	9670	1.29974	1.28245	1.32359	1.29318
9673.25	1.14835	9684.22	1.01352	9670.27	1.23791	9670.36	1.08014	9656.06	0.0587892	9670.25	1.28796	1.25564	1.31124	1.26615
9673.5	1.15736	9684.64	1.00381	9670.52	1.21564	9670.6	1.05193	9656.31	0.0640115	9670.5	1.273	1.2253	1.29553	1.23555
9673.75	1.16422	9685.09	0.991303	9670.8	1.19525	9670.89	1.02694	9656.56	0.0700455	9670.75	1.25551	1.19266	1.27682	1.20264
9674	1.17172	9685.61	0.97528	9671.04	1.17622	9671.13	1.00545	9656.81	0.0772632	9671	1.23603	1.16331	1.25561	1.17305
9674.25	1.17611	9686.22	0.961543	9671.29	1.15805	9671.37	0.987423	9657.06	0.0859899	9671.25	1.21507	1.14113	1.23261	1.15068
9674.5	1.17811	9686.75	0.95012	9671.53	1.14042	9671.61	0.972556	9657.31	0.0966333	9671.5	1.19312	1.11974	1.20867	1.12911
9674.75	1.17794	9687.26	0.940971	9671.81	1.12317	9671.86	0.960473	9657.57	0.110069	9671.75	1.17075	1.0925	1.18463	1.10165
9675	1.1745	9687.84	0.934963	9672.06	1.10631	9672.14	0.950937	9657.82	0.127111	9672	1.14847	1.06523	1.16111	1.07415
9675.25	1.16598	9688.35	0.93084	9672.3	1.09002	9672.38	0.944113	9658.07	0.149155	9672.25	1.12655	1.0438	1.13824	1.05254
9675.5	1.15391	9688.76	0.925816	9672.54	1.07484	9672.63	0.940888	9658.3	0.175824	9672.5	1.10466	1.02466	1.11542	1.03324
9675.75	1.13952	9689.24	0.918276	9672.78	1.06165	9672.87	0.942699	9658.56	0.210251	9672.75	1.0819	1.00425	1.09145	1.01265
9676	1.12173	9689.73	0.905843	9673.03	1.051	9673.11	0.950284	9658.81	0.250545	9673	1.05743	0.98279	1.06523	0.99102
9676.25	1.10258	9690.24	0.891487	9673.27	1.04192	9673.35	0.961478	9659.06	0.29361	9673.25	1.03166	0.96147	1.03715	0.96952
9676.5	1.08294	9690.87	0.876118	9673.55	1.03108	9673.64	0.969771	9659.31	0.337146	9674.13	1.00722	0.90446	1.0101	0.91203
9676.75	1.05985	9691.42	0.860361	9676.02	1.01305	9676.11	0.96628	9659.56	0.379291	9675.04	0.98856	0.87016	0.98915	0.87744
9677	1.04149	9691.88	0.848814	9678.53	0.984682	9678.62	0.944058	9659.81	0.418407	9675.96	0.97997	0.88031	0.97923	0.88767
9677.25	1.02306	9692.31	0.84089	9681.01	0.946358	9681.09	0.904194	9660.06	0.454256	9676.9	0.98311	0.9229	0.9823	0.93062
9677.5	1.00551	9692.65	0.838209	9683.52	0.903634	9683.61	0.856626	9660.31	0.489809	9677.86	0.99551	0.99304	0.99571	1.00135
9677.75	0.990062	9693.04	0.826989	9686	0.865636	9686.04	0.815751	9660.56	0.524445	9678.84	1.01145	1.03664	1.01313	1.04532
9678	0.974662	9693.73	0.823019	9688.51	0.841482	9688.56	0.793909	9660.81	0.557998	9679.83	1.02444	1.03999	1.02752	1.04869
9678.25	0.964036	9694.34	0.820868	9690.99	0.83711	9691.12	0.796788	9661.06	0.590005	9680.85	1.02992	1.0128	1.03403	1.02128
9678.5	0.955056	9694.89	0.816999	9693.51	0.853594	9693.6	0.822784	9661.31	0.620103	9681.89	1.02649	0.99197	1.03128	1.00027
9678.75	0.948005	9695.4	0.814091	9696.03	0.887486	9696.03	0.865155	9661.57	0.649582	9682.94	1.01546	0.97869	1.02066	0.98688
9679	0.942584	9695.99	0.811632	9698.51	0.932268	9698.6	0.914993	9661.82	0.680212	9684.02	0.99941	0.95371	1.00471	0.96169
9679.88	0.929509	9696.49	0.809836	9701	0.980233	9701.08	0.963739	9662.05	0.711845	9685.11	0.98082	0.92381	0.98587	0.93154
9680.78	0.924741	9696.88	0.809425	9703.56	1.02424	9703.61	1.005	9662.31	0.748759	9686.22	0.96142	0.90128	0.96588	0.90883
9681.71	0.926748	9697.35	0.809721	9706.01	1.05909	9706.09	1.03511	9662.56	0.79015	9687.35	0.94202	0.88908	0.94567	0.89652
9682.65	0.92891	9697.81	0.812119	9708.49	1.08192	9708.58	1.05285	9662.81	0.836779	9688.5	0.92281	0.87505	0.92557	0.88237
9683.61	0.92441	9698.3	0.815816	9711.06	1.09242	9711.11	1.05875	9663.06	0.88944	9689.67	0.90376	0.84543	0.90568	0.8525
9684.58	0.914568	9698.93	0.821104	9713.55	1.09243	9713.6	1.05461	9663.31	0.944369	9690.86	0.88515	0.81532	0.88641	0.82214
9685.58	0.903589	9699.46	0.827637	9716	1.08508	9716.09	1.04348	9663.56	0.986347	9692.07	0.86786	0.79502	0.86869	0.80167
9686.6	0.894589	9699.95	0.834577	9718.49	1.0739	9718.58	1.02924	9663.81	1.03795	9693.3	0.85325	0.78376	0.85379	0.79032
9687.64	0.891315	9700.4	0.840975	9721.03	1.06184	9721.07	1.01553	9664.06	1.08133	9694.54	0.84269	0.77633	0.84295	0.78282
9688.69	0.89134	9700.74	0.846519	9723.52	1.05058	9723.61	1.00455	9664.31	1.11364	9695.81	0.83723	0.77163	0.83716	0.77809
9689.76	0.894162	9701.11	0.853175	9726.02	1.04039	9726.1	0.996404	9664.56	1.13315	9697.09	0.83731	0.77399	0.83697	0.78047
9690.86	0.899974	9701.58	0.8617	9728.52	1.03067	9728.6	0.989691	9664.82	1.14286	9698.39	0.8428	0.78459	0.84245	0.79116
9691.97	0.909964	9702.25	0.871471	9731.02	1.02066	9731.1	0.982678	9665.07	1.14514	9699.71	0.85306	0.80223	0.85312	0.80895
9693.1	0.922567	9702.76	0.880783	9733.52	1.01004	9733.6	0.974404	9665.3	1.14383	9701.06	0.86719	0.82435	0.86796	0.83124
9694.25	0.937217	9703.22	0.891041	9736.06	0.999192	9736.14	0.965133	9665.56	1.14117	9702.42	0.88416	0.84783	0.88574	0.85492
9695.42	0.954386	9703.85	0.900188	9738.52	0.98903	9738.6	0.956074	9665.81	1.13914	9703.8	0.90307	0.86711	0.9053	0.87436
9696.61	0.972188	9704.4	0.908107	9741.02	0.980586	9741.11	0.94874	9666.06	1.13877	9705.19	0.92331	0.8879	0.92592	0.89533
9697.82	0.989733	9704.83	0.914114	9743.57	0.974668	9743.61	0.944147	9666.31	1.14026	9706.61	0.94454	0.90936	0.9473	0.91697
9699.04	1.00401	9705.26	0.921918	9745.99	0.97164	9746.08	0.942525	9666.56	1.14352	9708.05	0.96638	0.9346	0.96931	0.94242
9700.29	1.0129	9705.77	0.929343	9748.5	0.971305	9748.59	0.943598	9666.81	1.14944	9709.5	0.98806	0.96104	0.99141	0.96908
9701.55	1.01345	9706.3	0.937254	9751.01	0.973313	9751.09	0.947024	9667.06	1.15553	9710.98	1.00797	0.9949	1.01214	1.00322
9702.84	1.00963	9706.85	0.946589	9753.52	0.977255	9753.65	0.952591	9667.31	1.16331	9712.47	1.0238	1.02862	1.02903	1.03722
9704.14	1.00064	9707.44	0.95552	9756.03	0.982652	9756.12	0.959871	9667.57	1.17093	9713.98	1.03321	1.04201	1.03941	1.05073
9705.46	0.989468	9707.97	0.964247	9758.5	0.988815	9758.59	0.967954	9667.82	1.17873	9715.52	1.03489	1.02405	1.04159	1.03262
9706.8	0.980361	9708.4	0.971568	9761.02	0.994844	9761.1	0.975566	9668.05	1.18541	9717.07	1.02948	0.99036	1.036	0.99865
9708.16	0.971322	9708.72	0.979284	9763.49	1.00002	9763.58	0.981698	9668.31	1.19161	9718.64	1.01943	0.96081	1.02519	0.96885
9709.54	0.9665	9709.15	0.986866	9766.05	1.00408	9766.09	0.986222	9668.56	1.1979	9720.23	1.00811	0.94597	1.01275	0.95389
9710.94	0.964498	9709.68	0.997267	9768.53	1.00749	9768.61	0.989809	9668.81	1.20241	9721.83	0.99846	0.94306	1.00195	0.95095
9712.36	0.964255	9710.31	1.00976	9771.01	1.01086	9771.09	0.993326	9669.06	1.20571	9723.46	0.99223	0.94106	0.99477	0.94894
9713.8	0.96615	9712.41	1.06149	9773.53	1.01458	9773.61	0.997187	9669.31	1.2082	9725.11	0.99	0.93858	0.9919	0.94644
9715.25	0.970925	9714.37	1.09309	9776.01	1.01859	9776.09	1.00113	9669.56	1.20843	9726.77	0.99152	0.94305	0.99317	0.95094
9716.73	0.978131	9716.59	1.06723	9778.53	1.02244	9778.58	1.00465	9669.81	1.20668	9728.46	0.99613	0.95485	0.99796	0.96284
9718.22	0.984541	9718.65	1.02028	9781.02	1.02575	9781.1	1.00742	9670.07	1.20299	9730.16	1.0029	0.96877	1.00535	0.97687
9719.73	0.989786	9720.98	0.992194	9783.5	1.02842	9783.63	1.00953	9670.32	1.19715	9731.89	1.01078	0.97971	1.01418	0.98791
9721.26	0.991634	9723.39	0.988727	9786.03	1.03052	9786.15	1.01133	9670.56	1.18937	9733.63	1.01867	0.9891	1.02315	0.99738
9722.82	0.990523	9725.42	0.984571	9788.52	1.0322	9788.6	1.01305	9670.81	1.17969	9735.39	1.0255	0.99993	1.03087	1.00829
9724.39	0.988787	9728.11	0.992771	9791.05	1.03339	9791.13	1.01458	9671.06	1.16866	9737.17	1.03025	1.00992	1.03606	1.01837
9725.98	0.988112	9730.41	1.01213	9793.53	1.03384	9793.58	1.01533	9671.31	1.15673	9738.97	1.03203	1.0117	1.03769	1.02017
9727.58	0.98885	9732.94	1.02938	9796.03	1.03318	9796.11	1.01456	9671.56	1.14426	9740.78	1.03025	1.00463	1.03529	1.01303
9729.21	0.989666	9735.34	1.04329	9798.56	1.0311	9798.6	1.01175	9671.81	1.1314	9742.62	1.02482	0.99204	1.02911	1.00034
9730.86	0.991562	9737.88	1.05903	9801.01	1.0276	9801.1	1.007	9672.06	1.1181	9744.48	1.01614	0.97819	1.0199	0.98637
9732.52	0.994322	9740.63	1.05821	9803.51	1.02298	9803.59	1.00102	9672.32	1.10522	9746.35	1.00501	0.96309	1.00862	0.97114
9734.21	0.997496	9743.15	1.04184	9806	1.01777	9806.09	0.994777	9672.57	1.09244	9748.25	0.9924	0.94678	0.99605	0.9547
9735.91	1.00204	9745.86	1.02038	9808.5	1.01255	9808.63	0.989071	9672.81	1.08015	9750.16	0.97937	0.9297	0.98288	0.93748
9737.63	1.00773	9748.74	0.994955	9811	1.00775	9811.13	0.984332	9673.06	1.06719	9752.09	0.96692	0.91235	0.96982	0.91998
9739.38	1.01159	9751.1	0.972785	9813.5	1.00371	9813.59	0.980854	9673.31	1.05453	9754.05	0.95592	0.89813	0.95781	0.90565
9741.14	1.0138	9754.08	0.946231	9816.05	1.00067	9816.09	0.979035	9673.56	1.04194	9756.02	0.94708	0.88897	0.94785	0.89641
9742.92	1.01313	9757.07	0.930732	9818.55	0.998911	9818.63	0.979294	9673.81	1.03028	9758.01	0.94092	0.88326	0.94077	0.89065
9744.72	1.01013	9759.89	0.924108	9821.05	0.998485	9821.09	0.9817	9674.06	1.01966	9760.02	0.93777	0.88129	0.93705	0.88866
9746.53	1.00546	9762.75	0.926071	9823.52	0.999142	9823.6	0.985728	9674.31	1.01056	9762.04	0.93771	0.88358	0.93682	0.89098
9748.37	0.998081	9765.84	0.937253	9826.02	1.00025	9826.15	0.990246	9674.57	1.00346	9764.09	0.94064	0.88984	0.93996	0.89728
9750.23	0.990309	9768.75	0.954647	9828.53	1.00113	9828.58	0.993998	9674.8	0.998421	9766.16	0.94625	0.89959	0.94617	0.90712
9752.1	0.983849	9771.72	0.976287	9831	1.00138	9831.08	0.996279	9675.06	0.994616	9768.24	0.95401	0.91237	0.95479	0.92001
9754	0.979833	9774.71	0.994317	9833.55	1.00102	9833.6	0.997048	9675.31	0.99214	9770.35	0.96312	0.9271	0.96484	0.93486
9755.91	0.977771	9778.31	1.00499	9836.02	1.00051	9836.15	0.996832	9675.56	0.99102	9772.47	0.97257	0.94094	0.97511	0.94881
9757.84	0.976119	9781.41	1.00863	9838.49	1.00022	9838.58	0.99621	9675.81	0.990727	9774.61	0.98131	0.95128	0.98452	0.95924
9759.8	0.975014	9784.45	1.00727	9841.05	1.00024	9841.14	0.99559	9676.06	0.990408	9776.77	0.98858	0.95738	0.99234	0.96539
9761.77	0.973433	9787.68	1.00591	9843.52	1.00041	9843.65	0.994971	9676.31	0.990604	9778.96	0.99409	0.96107	0.99826	0.96911
9763.76	0.971583	9790.98	1.01116	9846	1.0004	9846.08	0.994287	9676.57	0.990998	9781.16	0.99803	0.9625	1.00233	0.97056
9765.77	0.971701	9794.71	1.02254	9848.56	1.00009	9848.6	0.993662	9676.81	0.991284	9783.38	1.00085	0.96144	1.00486	0.96949
9767.79	0.974524	9798.09	1.02608	9851.04	0.999664	9851.08	0.993327	9677.06	0.991508	9785.61	1.00304	0.95996	1.00644	0.968
9769.84	0.979937	9801.31	1.01709	9853.52	0.999348	9853.6	0.993577	9677.31	0.99185	9787.87	1.00499	0.96061	1.00777	0.96865
9771.91	0.987091	9804.7	1.00268	9856	0.999299	9856.08	0.994516	9677.56	0.991691	9790.15	1.00689	0.96473	1.00938	0.97281
9773.99	0.994397	9808.11	0.989751	9858.52	0.999488	9858.61	0.996099	9677.81	0.991119	9792.44	1.00862	0.97149	1.01126	0.97962
9776.1	0.999642	9811.98	0.98219	9861.05	0.999802	9861.09	0.998111	9678.06	0.990063	9794.75	1.00974	0.97763	1.01275	0.98581
9778.22	1.00408	9815.58	0.982511	9863.53	1.00014	9863.62	1.00033	9678.32	0.988589	9797.09	1.00968	0.97949	1.01291	0.98769
9780.36	1.00923	9819.29	0.992509	9866.02	1.00047	9866.1	1.00251	9678.55	0.987657	9799.44	1.00804	0.97473	1.01102	0.98289
9782.52	1.01331	9823.09	1.0061	9868.55	1.00079	9868.59	1.00447	9678.81	0.985544	9801.81	1.00479	0.96591	1.00703	0.97399
9784.7	1.01629	9826.84	1.01598	9870.99	1.00113	9871.08	1.00613	9679.06	0.983081	9804.2	1.00034	0.95609	1.00163	0.96409
9786.9	1.01739	9830.54	1.02183	9873.57	1.00145	9873.61	1.00746	9679.31	0.980322	9806.61	0.99547	0.94713	0.99591	0.95506
9789.12	1.01556	9834.2	1.02122	9876.06	1.0018	9876.1	1.00847	9679.56	0.977227	9809.04	0.99108	0.94078	0.99096	0.94865
9791.36	1.01199	9838.09	1.01925	9878.51	1.00223	9878.59	1.00916	9679.81	0.973907	9811.49	0.98805	0.93743	0.98767	0.94527
9793.62	1.00885	9841.86	1.01501	9881.04	1.00272	9881.08	1.00955	9680.07	0.970528	9813.96	0.987	0.93709	0.98658	0.94493
9795.9	1.00636	9846.01	1.00774	9883.49	1.00331	9883.58	1.00979	9680.3	0.967292	9816.44	0.98816	0.94118	0.98784	0.94905
9798.19	1.00451	9849.72	1.00045	9885.99	1.00393	9886.12	1.0102	9680.56	0.964042	9818.95	0.99129	0.94891	0.99124	0.95685
9800.5	1.00292	9853.94	0.991141	9888.49	1.00453	9888.57	1.01102	9680.81	0.960782	9821.47	0.9958	0.95772	0.9962	0.96573
9802.84	1.00186	9857.91	0.983024	9891.07	1.00498	9891.11	1.01233	9681.06	0.958223	9824.02	1.00092	0.96521	1.00188	0.97329
9805.19	1.00053	9862.26	0.975919	9893.57	1.00515	9893.61	1.01372	9681.31	0.955737	9826.58	1.00587	0.97099	1.00736	0.97911
9807.56	0.99907	9866.24	0.974295	9896.03	1.0048	9896.11	1.01456	9681.56	0.953823	9829.16	1.01	0.9751	1.0119	0.98326
9809.95	0.997872	9870.52	0.978078	9898.53	1.00374	9898.57	1.01431	9681.82	0.95234	9831.76	1.01292	0.97581	1.01503	0.98397
9812.36	0.996247	9874.65	0.984131	9900.99	1.00197	9901.08	1.01279	9682.06	0.951321	9834.38	1.01444	0.97471	1.01654	0.98286
9814.79	0.994454	9879.16	0.993479	9903.5	0.999628	9903.58	1.01023	9682.31	0.950387	9837.02	1.01449	0.97347	1.01635	0.98162
9817.24	0.992235	9883.24	1.00007	9906	0.99696	9906.09	1.00707	9682.56	0.949836	9839.68	1.01309	0.97111	1.01451	0.97924
9819.71	0.989645	9887.81	1.00775	9908.51	0.994151	9908.6	1.00372	9682.81	0.94968	9842.35	1.01039	0.9674	1.0112	0.9755
9822.19	0.987406	9892.08	1.01303	9911.02	0.991305	9911.15	1.00053	9683.06	0.949398	9845.05	1.00669	0.96278	1.00683	0.97084
9824.7	0.986347	9896.76	1.01405	9913.53	0.98852	9913.57	0.997732	9683.32	0.949056	9847.76	1.00238	0.95783	1.0019	0.96585
9827.22	0.987597	9901.06	1.0129	9916.04	0.986005	9916.13	0.995744	9683.56	0.948658	9850.5	0.9978	0.95235	0.99683	0.96032
9829.76	0.991196	9905.81	1.00975	9918.55	0.984074	9918.6	0.994822	9683.81	0.948322	9853.25	0.99318	0.94655	0.9919	0.95447
9832.33	0.995623	9910.53	1.00676	9921.03	0.982998	9921.15	0.99504	9684.06	0.947849	9856.02	0.98871	0.9411	0.98733	0.94897
9834.91	0.999233	9915.29	1.00692	9923.5	0.982756	9923.58	0.995886	9684.31	0.947348	9858.81	0.98468	0.93604	0.98335	0.94387
9837.51	1.00008	9919.78	1.00478	9926.02	0.982965	9926.1	0.996609	9684.56	0.946751	9861.62	0.98151	0.93212	0.98026	0.93992
9840.13	1.00416	9924.49	1.00171	9928.53	0.983048	9928.57	0.996431	9684.82	0.945977	9864.45	0.97963	0.93059	0.97835	0.93837
9842.77	1.00406	9929.28	0.999887	9931.01	0.98249	9931.09	0.995157	9685.05	0.945325	9867.3	0.97935	0.93178	0.97788	0.93958
9845.42	1.00423	9933.83	0.998065	9933.57	0.981111	9933.61	0.993244	9685.31	0.944529	9870.17	0.9807	0.93482	0.97892	0.94265
9848.1	1.00504	9938.76	0.996397	9936.01	0.979335	9936.05	0.991613	9685.56	0.943891	9873.06	0.98346	0.93873	0.98139	0.94659
9850.8	1.00561	9943.64	0.99508	9938.45	0.977839	9938.57	0.991229	9685.81	0.943195	9875.96	0.98721	0.9442	0.98508	0.9521
9853.51	1.00643	9948.79	0.995008	9941.01	0.977191	9941.1	0.992444	9686.06	0.942439	9878.89	0.99149	0.94993	0.98967	0.95788
9856.25	1.0078	9953.68	0.996612	9943.5	0.977523	9943.58	0.994843	9686.32	0.941609	9881.83	0.99589	0.95443	0.99477	0.96242
9859	1.00919	9958.74	0.998701	9946.07	0.978291	9946.11	0.997522	9686.56	0.94071	9884.8	1.00012	0.95913	0.99996	0.96715
9861.77	1.01048	9963.7	1.0021	9948.51	0.978884	9948.59	0.999615	9686.81	0.939721	9887.78	1.00392	0.96386	1.00472	0.97192
9864.56	1.01101	9968.51	1.00545	9951	0.978913	9951.08	1.00088	9687.06	0.938574	9890.78	1.00709	0.96742	1.00854	0.97552
9867.37	1.01125	9973.96	1.00408	9953.53	0.978469	9953.65	1.00169	9687.31	0.937317	9893.8	1.00942	0.96885	1.01104	0.97696
9870.2	1.01102	9979.3	1.00188					9687.56	0.935916	9896.84	1.01079	0.96878	1.01203	0.97688
9873.05	1.00998	9984.45	0.998199					9687.82	0.934587	9899.9	1.01122	0.96799	1.01163	0.9761
9875.92	1.00804	9989.37	0.994085					9688.06	0.933312	9902.97	1.01089	0.96635	1.01022	0.97444
9878.81	1.00542	9994.71	0.989987					9688.31	0.931949	9906.07	1.01003	0.9641	1.00832	0.97217
9881.71	1.00231	10000.3	0.992751					9688.56	0.930697	9909.19	1.00892	0.96221	1.00646	0.97026
9884.64	0.999586	10005.6	0.994451					9688.81	0.92947	9912.32	1.00768	0.96209	1.00493	0.97014
9887.58	0.99673	10010.8	0.995562					9689.07	0.928586	9915.48	1.00633	0.96206	1.00374	0.97011
9890.54	0.994528	10016.6	0.997743					9689.3	0.927458	9918.65	1.00482	0.96048	1.00272	0.96852
9893.53	0.993505	10022	0.999833					9689.56	0.926643	9921.84	1.00312	0.95841	1.0017	0.96643
9896.53	0.992862	10027.5	1.00078					9689.81	0.925693	9925.05	1.00134	0.95679	1.00067	0.96479
9899.55	0.99309	10033	1.00556					9690.06	0.924913	9928.28	0.99965	0.95572	0.99976	0.96372
9902.59	0.994729	10038.7	1.0037					9690.31	0.924304	9931.53	0.99823	0.95452	0.9991	0.96251
9905.65	0.996957	10044.5	1.00541					9690.55	0.923897	9934.8	0.99719	0.95335	0.99867	0.96133
9908.72	0.998451	10050	1.00548					9690.81	0.923451	9938.09	0.99656	0.95236	0.9984	0.96033
9911.82	0.999869	10055.8	1.00353					9691.06	0.922962	9941.39	0.99633	0.95146	0.9982	0.95942
9914.94	1.00103	10061.8	1.0029					9691.31	0.922932	9944.72	0.99652	0.95094	0.99807	0.95889
9918.07	1.00156	10067.4	1.00142					9691.56	0.923067	9948.06	0.99716	0.95112	0.99809	0.95908
9921.22	1.00166	10073.4	1.0004					9691.82	0.923687	9951.43	0.99822	0.95211	0.99838	0.96008
9924.4	1.00225	10079.4	0.999219					9692.06	0.924139
9927.59	1.0025	10085.3	0.99835					9692.31	0.924647
9930.8	1.00273	10091.3	0.997174					9692.56	0.925155
9934.03	1.00315	10097.2	0.997042					9692.81	0.925838
9937.28	1.00339	10103.6	0.997158					9693.07	0.926527
9940.55	1.00423	10109.6	0.99814					9693.31	0.927043
9943.83	1.00476	10115.7	1.00007					9693.56	0.927961
9947.14	1.00501	10122.2	1.00184					9693.81	0.928454
9950.47	1.005	10128	1.00224					9694.06	0.929248
9953.81	1.00468	10134.5	1.00165					9694.32	0.930004
9957.18	1.0039	10140.8	1.0009					9694.56	0.930464
9960.56	1.00288	10147.2	1.00065					9694.81	0.930905
9963.96	1.00139	10153.8	0.999929					9695.06	0.931526
9967.38	1.00021	10159.9	0.999212					9695.31	0.932073
9970.82	0.99866	10166.8	0.998097					9695.55	0.932659
9974.28	0.997373	10173.2	0.996555					9695.81	0.933155
9977.76	0.996697	10179.9	0.997424					9696.06	0.933659
9981.26	0.996615	10186.5	0.99904					9696.31	0.93432
9984.77	0.996335	10193.6	1.00026					9696.57	0.93492
9988.31	0.996389	10200.1	1.00153					9696.81	0.935507
9991.86	0.996088	10207.2	1.00251					9697.06	0.936176
9995.44	0.996209	10213.9	1.00265					9697.31	0.936995
9999.03	0.996463	10221.1	1.00209					9697.56	0.937438
10002.6	0.996893	10228	1.00162					9697.82	0.938235
10006.3	0.997527	10234.9	1.00169					9698.06	0.938769
10009.9	0.997777	10242.2	1.0005					9698.31	0.939525
10013.6	0.998151	10249.2	1.00065					9698.56	0.940063
10017.3	0.998387	10256.7	1.00019					9698.82	0.940679
10021	0.999157	10263.7	0.999323					9699.06	0.941171
10024.7	0.999578	10271.1	0.99874					9699.31	0.941518
10028.5	0.999638	10278.5	0.998332					9699.56	0.941941
10032.2	1.00008	10285.8	0.998498					9699.81	0.942161
10036	1.00045	10293.4	0.998996					9700.05	0.942238
10039.8	1.00075	10300.7	1.00009					9700.31	0.942227
10043.6	1.00074	10308.2	1.00134					9700.56	0.942194
10047.5	1.00045	10315.8	1.00132					9700.81	0.941976
10051.3	0.999903	10323.3	1.00101					9701.07	0.941619
10055.2	0.999407	10331.1	1.00027					9701.31	0.941172
10059.1	0.99883	10338.9	0.99998					9701.56	0.941427
10063	0.997915	10346.3	0.999669					9701.81	0.94164
10067	0.997703	10354.3	0.999468					9702.07	0.941701
10070.9	0.99753	10361.8	0.999403					9702.31	0.941811
10074.9	0.99751	10369.8	0.999516					9702.56	0.941884
10078.9	0.997661	10377.8	0.997874					9702.81	0.942222
10082.9	0.997514	10385.6	0.997746					9703.06	0.942761
10086.9	0.997496	10393.5	0.997208					9703.3	0.943283
10091	0.997569	10401.6	0.996989					9703.56	0.943815
10095	0.997411	10402.8	0.996881					9703.81	0.944209
10099.1	0.997781							9704.06	0.944961
10103.2	0.996955							9704.3	0.945667
10107.4	0.998316							9704.56	0.946599
10111.5	0.998762							9704.81	0.947533
10115.7	0.998962							9705.06	0.948392
10119.9	0.999472							9705.3	0.949359
10124.1	0.999595							9705.56	0.950366
10128.3	0.999849							9705.81	0.951442
10132.5	1.00034							9706.06	0.952283
10136.8	1.00112							9706.3	0.953614
10141.1	1.00124							9706.56	0.95457
10145.4	1.00138							9706.81	0.955682
10149.7	1.00157							9707.07	0.956832
10154	1.00152							9707.31	0.957929
10158.4	1.00153							9707.56	0.95907
10162.8	1.00123							9707.81	0.960165
10167.2	1.00109							9708.07	0.961653
10171.6	1.00148							9708.31	0.96284
10176	1.00137							9708.56	0.96435
10180.5	1.00131							9708.81	0.965947
10184.9	1.00144							9709.07	0.967563
10189.4	1.00149							9710.45	0.977357
10193.9	1.00159							9711.86	0.986865
10198.5	1.00159							9713.28	0.995603
10203	1.0017							9714.73	1.00108
10207.6	1.00242							9716.2	1.004
10212.1	1.00285							9717.68	1.00488
10216.8	1.00346							9719.19	1.00569
10221.4	1.00358							9720.72	1.00657
10226	1.00393							9722.26	1.00723
10230.7	1.00417							9723.81	1.00759
10235.4	1.00509							9725.39	1.00832
10240.1	1.00502							9727	1.01018
10244.8	1.00456							9728.62	1.01302
10249.5	1.00487							9730.25	1.01683
10254.3	1.00494							9731.9	1.02183
10259	1.00556							9733.58	1.02673
10263.8	1.006							9735.27	1.03091
10268.7	1.00633							9736.99	1.03309
10273.5	1.00625							9738.72	1.03208
10278.3	1.00647							9740.47	1.02737
10283.2	1.00633							9742.24	1.01973
10288.1	1.00668							9744.03	1.01039
10293	1.00737							9745.85	1.00111
10297.9	1.0076							9747.68	0.993784
10302.9	1.0078							9749.52	0.987192
								9751.38	0.981551
								9753.26	0.975368
								9755.18	0.970234
								9757.09	0.966283
								9759.03	0.964489
								9761	0.963998
								9762.98	0.965425
								9764.98	0.968479
								9767	0.9725
								9769.03	0.976852
								9771.1	0.981948
								9773.17	0.987996
								9775.27	0.994702
								9777.38	1.00199
								9779.51	1.00762
								9781.66	1.01021
								9783.83	1.01111
								9786.02	1.01107
								9788.23	1.01082
								9790.46	1.01097
								9792.71	1.01155
								9794.97	1.01177
								9797.25	1.01148
								9799.57	1.01033
								9801.88	1.00867
								9804.22	1.00614
								9806.58	1.00372
								9808.97	1.00071
								9811.37	0.996635
								9813.78	0.992914
								9816.23	0.989558
								9818.67	0.987914
								9821.15	0.988943
								9823.65	0.992431
								9826.17	0.996693
								9828.7	1.00041
								9831.25	1.00305
								9833.81	1.00424
								9836.41	1.00447
								9839.01	1.00443
								9841.65	1.00484
								9844.29	1.00519
								9846.95	1.0056
								9849.64	1.00616
								9852.35	1.00696
								9855.08	1.0076
								9857.82	1.0082
								9860.57	1.00824
								9863.36	1.00809
								9866.15	1.00717
								9868.97	1.0056
								9871.81	1.00347
								9874.66	1.00088
								9877.54	0.998157
								9880.43	0.995121
								9883.36	0.992555
								9886.28	0.990778
								9889.24	0.989618
								9892.21	0.989643
								9895.19	0.990477
								9898.21	0.991911
								9901.23	0.99399
								9904.28	0.996074
								9907.35	0.997783
								9910.43	0.999226
								9913.54	1.00029
								9916.65	1.00115
								9919.8	1.00192
								9922.97	1.0027
								9926.14	1.00335
								9929.34	1.00398
								9932.57	1.00444
								9935.8	1.00455
								9939.05	1.00473
								9942.34	1.00436
								9945.62	1.00394
								9948.94	1.00315
								9952.27	1.00221
								9955.63	1.00074
								9959	0.999047
								9962.39	0.996262
								9965.79	0.994237
								9967.67	0.993371

## Sheet: Chi1 fits_Treatments
k	NanoMAP-P1	fit	NanoMAP-P2	fit	BulkMAP-P1	fit	BulkMAP-P2	fit	UreaNano_P1	fit	UreaNano_P2	fit	UreaBulk_P1	fit	UreaBulk_P2	fit
0.05	-0.03209	0.3577	-0.02356	0.60896	-0.03838	0.38297	-0.04322	0.38955	0	0.22685	0	0.79507	-0.01135	0.44398	-0.01552	0.63354
0.1	-0.07033	0.32712	-0.05377	0.54707	-0.08336	0.35517	-0.08287	0.3581	0	0.18582	0	0.70755	-0.02743	0.36749	-0.03681	0.54042
0.15	-0.11472	0.29654	-0.09064	0.48519	-0.13492	0.32737	-0.11893	0.32664	0	0.14479	0	0.62004	-0.04825	0.29101	-0.06388	0.4473
0.2	-0.16527	0.26596	-0.13417	0.4233	-0.19308	0.29957	-0.15142	0.29518	0	0.10376	0	0.53252	-0.07379	0.21453	-0.09673	0.35419
0.25	-0.22196	0.23696	-0.18435	0.36594	-0.25783	0.27301	-0.18033	0.26648	0	0.06273	0	0.445	-0.10407	0.13804	-0.13535	0.26107
0.3	-0.26171	0.23963	-0.21957	0.347	-0.30304	0.27936	-0.20566	0.26069	0	0.0217	0	0.35749	-0.12068	0.06156	-0.15558	0.16795
0.35	-0.29578	0.24515	-0.25037	0.33298	-0.34145	0.2892	-0.22742	0.254	0	0.0117	0	0.28469	-0.13257	0.04049	-0.16918	0.1235
0.4	-0.32481	0.25241	-0.278	0.32269	-0.37373	0.29904	-0.24559	0.24507	0	0.01474	0	0.25822	-0.14049	0.04435	-0.17754	0.117
0.45	-0.34935	0.26171	-0.30279	0.31613	-0.40056	0.30942	-0.26019	0.23462	0.00908	0.02358	0.0329	0.26819	-0.14489	0.05984	-0.18122	0.13404
0.5	-0.36776	0.26529	-0.32349	0.30925	-0.42034	0.31275	-0.27121	0.22427	0.09382	0.03167	0.33987	0.27529	-0.14503	0.07387	-0.18014	0.14876
0.55	-0.38049	0.26305	-0.34031	0.29888	-0.43371	0.30962	-0.27865	0.21251	0.07276	0.03837	0.42136	0.27597	-0.1415	0.08518	-0.17521	0.15881
0.6	-0.38657	0.25435	-0.35232	0.28775	-0.43982	0.29854	-0.28251	0.20109	0.03547	0.04346	0.39158	0.27619	-0.13444	0.09367	-0.16752	0.16637
0.65	-0.38611	0.2398	-0.35944	0.27464	-0.43883	0.28102	-0.2828	0.18906	0.04817	0.04509	0.41169	0.26713	-0.12461	0.09556	-0.15825	0.16488
0.7	-0.37819	0.22191	-0.36089	0.2603	-0.4297	0.25964	-0.27906	0.17713	0.05647	0.04429	0.42432	0.2556	-0.11267	0.09309	-0.14856	0.15872
0.75	-0.36632	0.20453	-0.3592	0.24828	-0.41638	0.23833	-0.26838	0.16748	0.06507	0.04177	0.43468	0.24168	-0.10063	0.08751	-0.14	0.14878
0.8	-0.34791	0.18869	-0.35175	0.237	-0.39638	0.21885	-0.25363	0.15923	0.07389	0.03838	0.44057	0.22452	-0.08889	0.08028	-0.13309	0.13585
0.85	-0.32463	0.17727	-0.33812	0.23048	-0.37223	0.20418	-0.2348	0.15427	0.0823	0.03613	0.44198	0.21097	-0.07888	0.07531	-0.12818	0.12587
0.9	-0.29196	0.1699	-0.31132	0.22774	-0.34078	0.19345	-0.2118	0.1517	0.08967	0.03547	0.43294	0.20205	-0.07049	0.07343	-0.12349	0.12005
0.95	-0.26583	0.16693	-0.28619	0.22802	-0.31865	0.18784	-0.1847	0.15262	0.0952	0.03776	0.42164	0.19886	-0.0664	0.0773	-0.12091	0.12082
1	-0.22522	0.16657	-0.24877	0.23005	-0.28798	0.18473	-0.1535	0.15612	0.09772	0.04094	0.41255	0.19624	-0.06228	0.08308	-0.11429	0.12369
1.05	-0.19999	0.16737	-0.20575	0.23185	-0.27395	0.18416	-0.12141	0.15825	0.09887	0.0483	0.41529	0.19744	-0.06082	0.09642	-0.11069	0.13476
1.1	-0.17288	0.1694	-0.15821	0.23286	-0.26106	0.18443	-0.08553	0.15829	0.09599	0.05682	0.4146	0.20196	-0.0591	0.11187	-0.10673	0.14947
1.15	-0.15663	0.16948	-0.10767	0.22746	-0.23803	0.18469	-0.04749	0.15447	0.08865	0.06498	0.40629	0.19199	-0.05914	0.12604	-0.11208	0.15833
1.2	-0.1446	0.16651	-0.05491	0.21554	-0.18729	0.1831	-0.00959	0.14653	0.08264	0.0749	0.39433	0.16835	-0.06379	0.14288	-0.12967	0.16574
1.25	-0.1046	0.15951	-0.00095	0.19057	-0.13552	0.1795	0.02853	0.1315	0.07459	0.08218	0.37892	0.12469	-0.07594	0.15431	-0.11429	0.16228
1.3	-0.06308	0.1574	0.05292	0.17396	-0.0856	0.18081	0.06615	0.12143	0.06212	0.08781	0.3605	0.0831	-0.07301	0.16265	-0.07084	0.15544
1.35	-0.02506	0.15782	0.10523	0.16477	-0.03394	0.18371	0.10275	0.11567	0.04643	0.09252	0.33957	0.05342	-0.04769	0.16975	-0.04054	0.15093
1.4	0.01366	0.15836	0.1546	0.16019	0.01905	0.18508	0.13772	0.11258	0.0261	0.09311	0.31684	0.0335	-0.02909	0.16981	-0.00907	0.14353
1.45	0.05301	0.15565	0.19945	0.15731	0.07304	0.18173	0.17035	0.11055	0.02233	0.08839	0.29294	0.01853	-0.00803	0.16054	0.02447	0.12992
1.5	0.09303	0.14622	0.23866	0.15094	0.12714	0.17017	0.20002	0.10598	0.01847	0.08062	0.26861	0.01045	0.01645	0.14612	0.06102	0.11514
1.55	0.13315	0.13247	0.27118	0.14038	0.1804	0.15348	0.22556	0.0986	0.01454	0.06836	0.24423	0.0062	0.04515	0.12389	0.10053	0.09611
1.6	0.17269	0.11129	0.29644	0.12923	0.23146	0.12738	0.24592	0.09054	0.01262	0.05384	0.22024	0.0067	0.07761	0.09779	0.14278	0.07575
1.65	0.2105	0.08936	0.31434	0.11845	0.27888	0.09996	0.25944	0.08193	0.01335	0.04048	0.19662	0.01387	0.11294	0.07396	0.18564	0.0598
1.7	0.24529	0.07209	0.32499	0.10801	0.32106	0.07816	0.26454	0.07279	0.01687	0.03014	0.17322	0.02335	0.1487	0.05557	0.22678	0.0492
1.75	0.27571	0.06054	0.32874	0.09763	0.35658	0.06339	0.25963	0.06315	0.02298	0.02187	0.14959	0.03295	0.18217	0.04083	0.26301	0.04165
1.8	0.30052	0.0556	0.32582	0.08657	0.38411	0.05679	0.24387	0.05305	0.03074	0.01086	0.12497	0.04032	0.21022	0.02111	0.2915	0.02919
1.85	0.31878	0.05247	0.31634	0.07468	0.40245	0.05269	0.21677	0.04263	0.03893	-0.0002	0.09853	0.04282	0.23032	0.0011	0.30985	0.01461
1.9	0.32971	0.05066	0.30022	0.06347	0.41065	0.05021	0.17973	0.032	0.04619	-0.00551	0.06933	0.04706	0.24092	-0.00863	0.31642	0.00911
1.95	0.33277	0.04959	0.27742	0.0523	0.40794	0.04887	0.13453	0.02118	0.05126	-0.00648	0.03663	0.04885	0.2413	-0.01074	0.31091	0.0089
2	0.32759	0.04832	0.24784	0.0417	0.39374	0.04732	0.08477	0.01028	0.05342	-0.00189	-0.00015	0.05179	0.23202	-0.00292	0.29368	0.01722
2.05	0.31389	0.0453	0.212	0.03105	0.36786	0.04401	0.03411	-0.0006	0.05235	0.00839	-0.04107	0.05159	0.21441	0.01494	0.26583	0.03253
2.1	0.29154	0.04043	0.17072	0.01962	0.33088	0.03873	-0.01297	-0.01133	0.04813	0.01836	-0.08581	0.0484	0.19019	0.03218	0.22909	0.04613
2.15	0.26107	0.0341	0.12508	0.00682	0.28402	0.03219	-0.05388	-0.02146	0.04126	0.02403	-0.13369	0.03679	0.16132	0.04148	0.18562	0.04995
2.2	0.22286	0.02812	0.07608	-0.00662	0.22907	0.02627	-0.08686	-0.03079	0.03223	0.02349	-0.18366	0.02135	0.1295	0.03967	0.13751	0.04313
2.25	0.17728	0.02162	0.0242	-0.02171	0.16748	0.02044	-0.11203	-0.03905	0.02158	0.01573	-0.23421	-0.00762	0.09551	0.02455	0.08586	0.02016
2.3	0.12496	0.01495	-0.02991	-0.03578	0.10119	0.01432	-0.1304	-0.04621	0.00972	0.00712	-0.28346	-0.03348	0.05961	0.00811	0.03145	-0.0028
2.35	0.0676	0.00689	-0.08491	-0.04832	0.03266	0.00643	-0.14292	-0.0522	-0.00313	0.00068	-0.32917	-0.05544	0.02185	-0.00423	-0.02472	-0.02099
2.4	0.00743	-0.00327	-0.13828	-0.0602	-0.03536	-0.00382	-0.15052	-0.05691	-0.0169	-0.00562	-0.36866	-0.07941	-0.0177	-0.01632	-0.08142	-0.03982
2.45	-0.05294	-0.01552	-0.18714	-0.07069	-0.10017	-0.01669	-0.15313	-0.06025	-0.03157	-0.01218	-0.39939	-0.0996	-0.05864	-0.02862	-0.13705	-0.05746
2.5	-0.1106	-0.02916	-0.22864	-0.07894	-0.15935	-0.03169	-0.15059	-0.06223	-0.04703	-0.01816	-0.41937	-0.11059	-0.10001	-0.03946	-0.18935	-0.07048
2.55	-0.16298	-0.04303	-0.26041	-0.08495	-0.21101	-0.04729	-0.1426	-0.06272	-0.063	-0.02308	-0.42741	-0.11441	-0.14027	-0.04805	-0.23595	-0.07898
2.6	-0.208	-0.056	-0.28133	-0.08842	-0.25391	-0.06206	-0.12967	-0.06181	-0.07888	-0.02509	-0.42328	-0.11181	-0.17746	-0.05113	-0.27465	-0.08058
2.65	-0.24409	-0.06717	-0.29133	-0.08945	-0.28723	-0.07483	-0.11344	-0.05953	-0.09377	-0.02521	-0.4078	-0.10512	-0.2097	-0.05066	-0.30376	-0.07775
2.7	-0.27019	-0.07584	-0.29126	-0.08928	-0.31054	-0.08446	-0.09608	-0.05618	-0.10677	-0.0267	-0.38212	-0.09963	-0.23526	-0.05263	-0.32217	-0.07739
2.75	-0.28591	-0.0812	-0.28258	-0.08775	-0.3237	-0.09016	-0.08027	-0.05183	-0.11696	-0.03004	-0.3476	-0.09307	-0.25276	-0.05784	-0.32965	-0.0793
2.8	-0.29154	-0.08401	-0.26696	-0.08502	-0.32687	-0.09278	-0.06784	-0.04653	-0.12358	-0.03446	-0.30565	-0.08671	-0.26131	-0.06494	-0.32643	-0.08283
2.85	-0.28787	-0.08466	-0.24584	-0.08045	-0.32051	-0.09298	-0.05955	-0.04046	-0.12612	-0.03668	-0.25777	-0.07799	-0.26049	-0.06804	-0.31319	-0.08222
2.9	-0.27614	-0.08367	-0.2205	-0.07398	-0.30548	-0.09145	-0.05496	-0.03382	-0.12432	-0.03613	-0.20563	-0.06685	-0.25055	-0.06615	-0.29097	-0.0766
2.95	-0.2578	-0.08051	-0.19217	-0.06631	-0.28303	-0.08763	-0.05251	-0.02707	-0.11824	-0.03483	-0.15115	-0.05254	-0.23241	-0.06285	-0.26107	-0.06864
3	-0.23428	-0.07507	-0.16222	-0.05817	-0.25469	-0.08122	-0.05013	-0.02059	-0.10824	-0.03316	-0.09634	-0.03582	-0.20745	-0.05883	-0.22491	-0.05919
3.05	-0.20685	-0.06766	-0.13227	-0.04949	-0.22212	-0.07254	-0.04628	-0.01433	-0.09491	-0.03057	-0.04314	-0.01844	-0.17721	-0.05322	-0.18385	-0.04822
3.1	-0.1765	-0.05958	-0.10412	-0.0403	-0.18687	-0.0632	-0.04042	-0.00825	-0.07902	-0.02661	0.00652	-0.00165	-0.143	-0.04526	-0.13889	-0.03558
3.15	-0.14427	-0.05055	-0.07901	-0.03064	-0.15033	-0.05299	-0.03321	-0.00262	-0.06127	-0.02107	0.05108	0.01617	-0.10548	-0.03453	-0.09073	-0.02032
3.2	-0.1113	-0.04074	-0.05706	-0.02182	-0.11362	-0.04176	-0.02637	0.0023	-0.04214	-0.01552	0.0896	0.02934	-0.06473	-0.02403	-0.03986	-0.00705
3.25	-0.07882	-0.03045	-0.03713	-0.01342	-0.07763	-0.03012	-0.02092	0.00646	-0.02188	-0.01008	0.12199	0.04191	-0.0208	-0.01383	0.01314	0.00571
3.3	-0.04796	-0.02089	-0.01722	-0.00624	-0.04316	-0.01919	-0.01631	0.00991	-0.00069	-0.00506	0.14904	0.04772	0.02557	-0.00471	0.06715	0.015
3.35	-0.01956	-0.01202	0.00473	0.00054	-0.01086	-0.00927	-0.01032	0.01272	0.02093	-0.00035	0.17229	0.05262	0.07207	0.00373	0.11952	0.02335
3.4	0.00612	-0.00432	0.02946	0.00664	0.01881	-0.00079	0.00027	0.0151	0.04197	0.0029	0.19336	0.05404	0.11459	0.00938	0.16609	0.02807
3.45	0.02914	0.0021	0.05609	0.01268	0.04558	0.00593	0.01791	0.01712	0.06081	0.00622	0.21328	0.05512	0.14784	0.0151	0.20169	0.03268
3.5	0.04974	0.00973	0.08256	0.01901	0.06944	0.01391	0.04249	0.01893	0.07544	0.01	0.23212	0.05694	0.1667	0.02162	0.22171	0.03823
3.55	0.06803	0.016	0.10653	0.02543	0.09029	0.02014	0.07143	0.0206	0.084	0.01473	0.24924	0.05876	0.16829	0.02979	0.22386	0.04514
3.6	0.08387	0.0218	0.12639	0.03198	0.10791	0.0257	0.1003	0.02218	0.0854	0.02022	0.26354	0.06165	0.15354	0.03937	0.20935	0.0536
3.65	0.09698	0.02695	0.14186	0.03862	0.12196	0.03042	0.12394	0.02376	0.07999	0.02676	0.27372	0.06552	0.12686	0.05086	0.18291	0.06403
3.7	0.10709	0.031	0.1539	0.04428	0.13209	0.03407	0.13776	0.0254	0.06952	0.03128	0.27847	0.06466	0.09481	0.05861	0.15129	0.06964
3.75	0.11417	0.03408	0.16383	0.04815	0.138	0.0368	0.13944	0.02688	0.05663	0.03048	0.27654	0.05945	0.06397	0.05674	0.12065	0.06579
3.8	0.11837	0.03638	0.17235	0.05014	0.13957	0.0388	0.1297	0.02797	0.04403	0.02416	0.26717	0.0521	0.03934	0.04503	0.09528	0.05316
3.85	0.12001	0.03773	0.17917	0.05073	0.13705	0.03983	0.11236	0.0286	0.03384	0.01575	0.25055	0.04377	0.02365	0.0296	0.07724	0.03719
3.9	0.11954	0.03808	0.18314	0.05048	0.13141	0.03981	0.09338	0.02866	0.02728	0.00896	0.22797	0.0361	0.01766	0.01709	0.06696	0.02398
3.95	0.11756	0.03762	0.18287	0.0496	0.12439	0.03892	0.07886	0.02799	0.02466	0.00536	0.20162	0.03055	0.021	0.01037	0.06402	0.01644
4	0.11488	0.03633	0.17759	0.04785	0.1181	0.03716	0.07255	0.02652	0.02576	0.00387	0.17387	0.02576	0.03272	0.00743	0.0676	0.01242
4.05	0.11233	0.03426	0.1678	0.0449	0.11421	0.03463	0.07317	0.02424	0.03007	0.00246	0.14632	0.02046	0.05144	0.00463	0.07654	0.00848
4.1	0.11049	0.03156	0.15527	0.04076	0.1131	0.0315	0.07494	0.02122	0.03691	0.00084	0.11921	0.01395	0.0752	0.0014	0.08921	0.00387
4.15	0.1094	0.02831	0.1422	0.03576	0.11354	0.02789	0.07068	0.01757	0.04543	0.00011	0.09146	0.00662	0.10141	-0.00028	0.1034	0.00035
4.2	0.1084	0.02486	0.12945	0.0302	0.11327	0.02417	0.0556	0.01342	0.0546	0.0009	0.06159	-0.00103	0.12691	0.00074	0.11633	-0.001
4.25	0.10638	0.02175	0.11572	0.02427	0.10996	0.02095	0.02994	0.00895	0.06322	0.0025	0.02885	-0.0085	0.14821	0.00321	0.12492	-0.00102
4.3	0.10224	0.01911	0.09812	0.01806	0.10219	0.01838	-0.0012	0.00441	0.07	0.00385	-0.00609	-0.01549	0.16186	0.00527	0.12618	-0.00118
4.35	0.09525	0.0168	0.07399	0.01179	0.08989	0.01626	-0.03078	-2e-05	0.07369	0.00479	-0.04134	-0.02129	0.16509	0.00669	0.11795	-0.00149
4.4	0.08505	0.01427	0.04276	0.00584	0.07411	0.0139	-0.05411	-0.00411	0.07327	0.00605	-0.07439	-0.0255	0.15641	0.00874	0.09937	-0.00081
4.45	0.07157	0.01123	0.00651	0.00043	0.05625	0.0109	-0.07037	-0.00772	0.06814	0.0079	-0.103	-0.02794	0.13595	0.01195	0.07119	0.00132
4.5	0.05494	0.00762	-0.0307	-0.00473	0.03756	0.00721	-0.08062	-0.01091	0.05826	0.00908	-0.12581	-0.0291	0.10527	0.01401	0.03548	0.00279
4.55	0.03567	0.00391	-0.06425	-0.00948	0.01901	0.0034	-0.08604	-0.01347	0.0441	0.00841	-0.14261	-0.02953	0.06677	0.01283	-0.00488	0.00167
4.6	0.01491	0.00044	-0.08999	-0.01352	0.00144	-0.00019	-0.08744	-0.0153	0.02651	0.00648	-0.15423	-0.02921	0.02308	0.00946	-0.04683	-0.00114
4.65	-0.00559	-0.00246	-0.10524	-0.01666	-0.01443	-0.00318	-0.0863	-0.01649	0.00646	0.0042	-0.16204	-0.02662	-0.02321	0.00556	-0.08764	-0.00368
4.7	-0.02396	-0.00559	-0.10985	-0.01998	-0.02799	-0.00616	-0.08542	-0.01707	-0.01499	0.00076	-0.16722	-0.02976	-0.06957	-0.00061	-0.12519	-0.01037
4.75	-0.0388	-0.00967	-0.10661	-0.02405	-0.03894	-0.00977	-0.08776	-0.01706	-0.03673	-0.00409	-0.16997	-0.04263	-0.11351	-0.00964	-0.15802	-0.02313
4.8	-0.04974	-0.01198	-0.10064	-0.02497	-0.04744	-0.01231	-0.09369	-0.01662	-0.05751	-0.00616	-0.16948	-0.03627	-0.15246	-0.01295	-0.18491	-0.0239
4.85	-0.05752	-0.01324	-0.09735	-0.02414	-0.05421	-0.01414	-0.09925	-0.0159	-0.07592	-0.00693	-0.16467	-0.02032	-0.18387	-0.01358	-0.20467	-0.01876
4.9	-0.06367	-0.01533	-0.10018	-0.02486	-0.06042	-0.01629	-0.09846	-0.01504	-0.09048	-0.00983	-0.15506	-0.01857	-0.20553	-0.01854	-0.21617	-0.02244
4.95	-0.06994	-0.01659	-0.10934	-0.02535	-0.06731	-0.01743	-0.08703	-0.01411	-0.09996	-0.01254	-0.1413	-0.01871	-0.21594	-0.02323	-0.21849	-0.02648
5	-0.0775	-0.01691	-0.12207	-0.02521	-0.07557	-0.01757	-0.06501	-0.01315	-0.10359	-0.01441	-0.12484	-0.01815	-0.2146	-0.02643	-0.21135	-0.02888
5.05	-0.08647	-0.01698	-0.13402	-0.02465	-0.08506	-0.0175	-0.0366	-0.01213	-0.10113	-0.01553	-0.10723	-0.01827	-0.20206	-0.02832	-0.19539	-0.03036
5.1	-0.09587	-0.01706	-0.14074	-0.02359	-0.09473	-0.01753	-0.00732	-0.01097	-0.09289	-0.01579	-0.08952	-0.01808	-0.17976	-0.02869	-0.17206	-0.03036
5.15	-0.10407	-0.0171	-0.13909	-0.02199	-0.10301	-0.0176	0.01899	-0.0096	-0.07971	-0.01517	-0.07207	-0.01725	-0.14994	-0.02744	-0.14338	-0.02874
5.2	-0.1095	-0.01699	-0.12819	-0.01998	-0.10828	-0.01749	0.04103	-0.008	-0.06298	-0.01374	-0.05478	-0.01644	-0.11551	-0.02476	-0.11145	-0.02593
5.25	-0.11104	-0.01639	-0.1099	-0.01756	-0.10915	-0.01684	0.0583	-0.00628	-0.04463	-0.01146	-0.03751	-0.01424	-0.07982	-0.02049	-0.07817	-0.0213
5.3	-0.10819	-0.01522	-0.08857	-0.01475	-0.10481	-0.01557	0.06885	-0.00453	-0.02677	-0.0084	-0.0203	-0.01031	-0.04621	-0.01478	-0.04532	-0.01484
5.35	-0.10116	-0.01364	-0.06944	-0.01195	-0.09543	-0.01378	0.06945	-0.00288	-0.01129	-0.00496	-0.00355	-0.00653	-0.01734	-0.00842	-0.01467	-0.00796
5.4	-0.09073	-0.01171	-0.05647	-0.00927	-0.0825	-0.01159	0.05805	-0.00147	0.00077	-0.00144	0.0121	-0.0023	0.0054	-0.00191	0.01212	-0.00085
5.45	-0.07802	-0.00959	-0.05037	-0.00673	-0.06841	-0.00922	0.03601	-0.00026	0.00929	0.00156	0.02589	0.00273	0.02212	0.00367	0.03389	0.0057
5.5	-0.0641	-0.0074	-0.04804	-0.00428	-0.05541	-0.00685	0.00845	0.00083	0.01493	0.0039	0.03723	0.00892	0.03426	0.0081	0.0506	0.01165
5.55	-0.04966	-0.00544	-0.04392	-0.0021	-0.04448	-0.00473	-0.01739	0.00189	0.01863	0.00559	0.04583	0.01387	0.04408	0.01132	0.06367	0.01599
5.6	-0.03524	-0.0039	-0.03292	-0.00054	-0.03502	-0.00292	-0.03492	0.00299	0.02146	0.00608	0.05191	0.01474	0.05376	0.01222	0.07541	0.01673
5.65	-0.02139	-0.00219	-0.01325	0.00105	-0.02559	-0.00096	-0.0405	0.00412	0.02425	0.00596	0.05618	0.01594	0.06448	0.01202	0.08791	0.01655
5.7	-0.00851	-0.00033	0.01252	0.00281	-0.01503	0.00109	-0.03443	0.00523	0.02754	0.00567	0.05947	0.01802	0.07569	0.01154	0.10162	0.01633
5.75	0.00348	0.00154	0.03896	0.00471	-0.0031	0.00305	-0.02013	0.00618	0.03125	0.00557	0.06218	0.02042	0.08515	0.01137	0.11464	0.01646
5.8	0.01528	0.00323	0.06067	0.00672	0.00964	0.0047	-0.00222	0.00688	0.0346	0.00596	0.06393	0.02242	0.08965	0.01201	0.12324	0.01711
5.85	0.02782	0.00462	0.07493	0.00874	0.02239	0.00591	0.01553	0.00726	0.03629	0.00681	0.06396	0.02375	0.08634	0.0134	0.12344	0.01821
5.9	0.04161	0.00585	0.0824	0.01074	0.03463	0.00682	0.03128	0.00734	0.03494	0.00777	0.06188	0.02465	0.07401	0.01495	0.11294	0.01943
5.95	0.05641	0.00688	0.08601	0.01243	0.04627	0.00749	0.04415	0.00721	0.02968	0.00814	0.05814	0.02368	0.05368	0.01537	0.09238	0.01922
6	0.07121	0.00776	0.08859	0.01365	0.05732	0.00803	0.05333	0.00699	0.0206	0.00728	0.05377	0.02073	0.02842	0.01356	0.06523	0.01663
6.05	0.08447	0.00861	0.09109	0.01447	0.06743	0.00855	0.05841	0.00672	0.00893	0.0053	0.04957	0.0172	0.00252	0.00975	0.03647	0.01238
6.1	0.09432	0.00931	0.09244	0.01488	0.07561	0.00894	0.06059	0.00635	-0.00323	0.00282	0.04559	0.01374	-0.01954	0.0051	0.01081	0.00761
6.15	0.09903	0.00977	0.09124	0.01482	0.08062	0.00915	0.06288	0.00588	-0.01349	0.00038	0.04122	0.01036	-0.03387	0.00057	-0.00827	0.00306
6.2	0.09749	0.00983	0.0875	0.01412	0.08178	0.00909	0.06807	0.00538	-0.01985	-0.00185	0.03589	0.00586	-0.03784	-0.00359	-0.01861	-0.00157
6.25	0.08981	0.00963	0.08278	0.01307	0.07959	0.00887	0.07613	0.00495	-0.02125	-0.00352	0.0298	0.00195	-0.03064	-0.00668	-0.01913	-0.00512
6.3	0.07747	0.00934	0.07884	0.01193	0.07563	0.00865	0.08367	0.00471	-0.01767	-0.00431	0.0241	-0.00055	-0.01358	-0.00809	-0.00991	-0.00682
6.35	0.06304	0.00888	0.07622	0.01051	0.07145	0.00843	0.08654	0.00465	-0.00998	-0.00447	0.02027	-0.00379	0.01	-0.00838	0.00732	-0.00796
6.4	0.04938	0.00829	0.07422	0.00902	0.0675	0.00816	0.08313	0.00462	0.00038	-0.00372	0.01885	-0.00682	0.03548	-0.00702	0.02898	-0.00777
6.45	0.03855	0.00749	0.07216	0.00758	0.0628	0.00761	0.07454	0.00441	0.0117	-0.00211	0.01863	-0.00847	0.05844	-0.00412	0.05041	-0.00591
6.5	0.03087	0.0066	0.07025	0.00628	0.05567	0.00681	0.06132	0.00383	0.02227	-0.00011	0.01701	-0.00761	0.07599	-0.00046	0.06718	-0.00258
6.55	0.02499	0.00558	0.06904	0.00491	0.0449	0.00576	0.04032	0.00284	0.03067	0.00168	0.01142	-0.00556	0.08739	0.00281	0.07646	0.00081
6.6	0.01902	0.0044	0.0679	0.00336	0.03086	0.00452	0.00616	0.00164	0.03617	0.00293	0.00103	-0.00433	0.09337	0.00505	0.07744	0.00298
6.65	0.01178	0.00312	0.06411	0.00176	0.01549	0.00319	-0.04304	0.00041	0.03864	0.0036	-0.01268	-0.0041	0.09471	0.0062	0.07089	0.00388
6.7	0.00313	0.0019	0.0537	0.00033	0.00134	0.00195	-0.10133	-0.00067	0.03839	0.00368	-0.02646	-0.00411	0.09122	0.0063	0.05825	0.00383
6.75	-0.0066	0.00085	0.03406	-0.00075	-0.01004	0.00082	-0.15624	-0.00159	0.03579	0.00355	-0.03694	-0.00331	0.08185	0.00605	0.04089	0.00389
6.8	-0.01723	-8e-05	0.00632	-0.00163	-0.01897	-0.00021	-0.19461	-0.00247	0.03106	0.00347	-0.04232	-0.00198	0.06567	0.00594	0.01987	0.00431
6.85	-0.02876	-0.00102	-0.0241	-0.00264	-0.02707	-0.00127	-0.2092	-0.0034	0.02416	0.00321	-0.0431	-0.00077	0.04292	0.00547	-0.00388	0.00442
6.9	-0.04091	-0.00212	-0.04973	-0.00401	-0.0358	-0.00247	-0.20072	-0.00437	0.01485	0.00232	-0.04146	-0.00055	0.01531	0.00388	-0.02921	0.00323
6.95	-0.05265	-0.00322	-0.06436	-0.0055	-0.04496	-0.00365	-0.17433	-0.00527	0.00301	0.0012	-0.03957	-0.00018	-0.01455	0.00188	-0.05459	0.0017
7	-0.06236	-0.00431	-0.06621	-0.00695	-0.05283	-0.00478	-0.1349	-0.00592	-0.01097	0.00013	-0.03825	-0.00018	-0.04396	-2e-05	-0.07803	3e-05
7.05	-0.06842	-0.00544	-0.05877	-0.00832	-0.05726	-0.00588	-0.0858	-0.00622	-0.02596	-0.00108	-0.03688	-0.00188	-0.07066	-0.00221	-0.09735	-0.00256
7.1	-0.06983	-0.00616	-0.04931	-0.00907	-0.05708	-0.00658	-0.03192	-0.00608	-0.0402	-0.00228	-0.03436	-0.00292	-0.09261	-0.00434	-0.11051	-0.00486
7.15	-0.06643	-0.00648	-0.04523	-0.00933	-0.05264	-0.00689	0.01825	-0.00567	-0.05179	-0.00349	-0.03008	-0.00332	-0.10801	-0.00646	-0.11606	-0.00684
7.2	-0.05872	-0.0065	-0.0497	-0.00903	-0.04546	-0.00691	0.05605	-0.00492	-0.05915	-0.00468	-0.02427	-0.0044	-0.11558	-0.00855	-0.11344	-0.00893
7.25	-0.04762	-0.00622	-0.06006	-0.00818	-0.03744	-0.00663	0.07906	-0.00393	-0.06144	-0.0056	-0.01794	-0.00554	-0.11512	-0.01016	-0.10313	-0.01053
7.3	-0.03446	-0.00567	-0.07001	-0.00694	-0.03008	-0.00608	0.09278	-0.00283	-0.05869	-0.00606	-0.01255	-0.00659	-0.10766	-0.01096	-0.08665	-0.01135
7.35	-0.02095	-0.00497	-0.07431	-0.00548	-0.02429	-0.00534	0.10478	-0.0017	-0.05165	-0.00602	-0.0092	-0.00782	-0.09467	-0.01087	-0.06634	-0.01148
7.4	-0.00892	-0.00411	-0.07196	-0.00388	-0.02051	-0.00444	0.1172	-0.00068	-0.04145	-0.00538	-0.00793	-0.00796	-0.07729	-0.00971	-0.04495	-0.01036
7.45	0.00025	-0.00317	-0.06582	-0.00235	-0.01875	-0.00342	0.12547	0.00014	-0.02915	-0.00434	-0.00754	-0.0071	-0.05622	-0.0078	-0.02502	-0.0083
7.5	0.00608	-0.00247	-0.05983	-0.00143	-0.01833	-0.00256	0.12401	0.0006	-0.0156	-0.0032	-0.00626	-0.00663	-0.03226	-0.00574	-0.00828	-0.00635
7.55	0.00895	-0.00195	-0.0563	-0.00094	-0.01765	-0.00186	0.11043	0.00082	-0.00167	-0.00186	-0.00271	-0.00559	-0.00718	-0.00331	0.00472	-0.00398
7.6	0.00985	-0.0015	-0.05476	-0.00085	-0.01458	-0.0012	0.08501	0.00091	0.0114	-0.00059	0.00353	-0.00386	0.01614	-0.00095	0.01449	-0.00152
7.65	0.00971	-0.00112	-0.05197	-0.00089	-0.00778	-0.00063	0.04863	0.00101	0.02207	0.00054	0.01172	-0.00184	0.03435	0.00117	0.02209	0.00076
7.7	0.00902	-0.00083	-0.04362	-0.0008	0.0018	-0.00022	0.00348	0.00118	0.02901	0.0018	0.02015	0.00016	0.04507	0.00349	0.02852	0.00314
7.75	0.00766	-0.00061	-0.02762	-0.00052	0.01078	2e-05	-0.04412	0.00123	0.03191	0.00283	0.02667	0.00165	0.04826	0.00536	0.03427	0.00494
7.8	0.00538	-0.00043	-0.00709	-0.00015	0.01495	0.00011	-0.08341	0.00112	0.03182	0.00317	0.02959	0.00188	0.0463	0.0059	0.03914	0.00525
7.85	0.00262	-9e-05	0.01029	0.00036	0.01198	0.00027	-0.1035	0.00079	0.03045	0.00318	0.0286	0.00257	0.04264	0.00585	0.04243	0.00535
7.9	0.00085	0.00044	0.01725	0.0011	0.00325	0.00052	-0.09881	0.00038	0.02911	0.00315	0.02505	0.00452	0.0399	0.00576	0.04328	0.00596
7.95	0.00194	0.00091	0.01217	0.0016	-0.00661	0.00075	-0.0713	-6e-05	0.02798	0.00284	0.02129	0.0054	0.03872	0.00514	0.04119	0.00583
8	0.00678	0.00122	0.00016	0.00186	-0.01242	0.00085	-0.02876	-0.00051	0.02635	0.00231	0.01929	0.0056	0.03803	0.00414	0.03648	0.00516
8.05	0.0142	0.00149	-0.01062	0.00202	-0.01118	0.00096	0.01815	-0.00073	0.02354	0.0018	0.01958	0.00562	0.03631	0.00318	0.03024	0.00447
8.1	0.02147	0.00175	-0.01386	0.00219	-0.00326	0.00119	0.05791	-0.0006	0.01939	0.00155	0.02112	0.00557	0.03251	0.00273	0.02381	0.00413
8.15	0.02627	0.00202	-0.00771	0.00241	0.00869	0.00158	0.0799	-0.00014	0.01433	0.0016	0.02211	0.00545	0.02643	0.00288	0.0181	0.00416
8.2	0.02845	0.00217	0.00517	0.00254	0.02133	0.00192	0.07831	0.00046	0.00895	0.00151	0.0212	0.00501	0.01847	0.00274	0.01306	0.00378
8.25	0.02978	0.00215	0.01919	0.00231	0.0317	0.00213	0.05613	0.00064	0.00375	0.00097	0.01811	0.00418	0.00948	0.00177	0.00797	0.00257
8.3	0.03188	0.00205	0.02841	0.00183	0.03774	0.00218	0.02454	0.00032	-0.00085	0.00037	0.01367	0.00348	0.00063	0.00066	0.00223	0.00137
8.35	0.0346	0.00187	0.0297	0.00122	0.03903	0.00202	-0.00417	-0.00022	-0.00455	6e-05	0.00937	0.00331	-0.007	8e-05	-0.00398	0.00092
8.4	0.03645	0.00158	0.02465	0.00059	0.03751	0.00177	-0.02491	-0.00047	-0.00722	-0.00024	0.00651	0.00208	-0.01301	-0.00047	-0.00967	0.00018
8.45	0.03618	0.00134	0.0186	0.00034	0.03681	0.00167	-0.04082	0.0001	-0.00899	-0.00049	0.0054	0.00066	-0.01794	-0.00085	-0.01367	-0.00048
8.5	0.03345	0.00122	0.01707	0.00045	0.03965	0.00177	-0.05547	0.00122	-0.01016	-0.00061	0.00492	-3e-05	-0.02255	-0.00094	-0.01545	-0.00065
8.55	0.02793	0.001	0.02254	0.00048	0.0451	0.00182	-0.0644	0.00227	-0.01082	-0.00075	0.00312	-0.00146	-0.02658	-0.00109	-0.01524	-0.00118
